# Supplementary material for: Identification of the proteolytic signature in CVB3-infected cells
Source: J Virol. 2024 Jul 2;98(7):e00498-24. doi: 10.1128/jvi.00498-24 (PMC11265341; doi:10.1128/jvi.00498-24)
Supplement: Supplemental data — Peptides. [file jvi.00498-24-s0004.xlsx]

## Sheet: LEGEND
PEPTIDES TAB
Column	Title of Column	Description
A	Cell line (Hela or HL1)	Cell line (HeLa or HLI) infected with CVB3 from which peptide was detected in TAILS analysis
B	Protein Description	Description of protein
C	Protein Name	Protein Name
D	Protein Accession	Accession number identifier
E	P10 to P1	Ten amino acids upstream of the peptide sequence detected by TAILS
F	Peptide Modified Sequence Full Names	Peptide with modification detected by TAILS
G	Peptide Sequence	Peptide sequence detected by TAILS
H	Gene Name	Gene name
I	H/L Corrected from TAILS	High (CVB3 infected)/Low (Mock-infected) ratio of peptide detected by TAILS
J	IP with CVB3 proteins Diep et al 2019	Protein detected in immunoprecipitation analysis using CVB3 proteins as bait (Diep et al. 2019 Nat Microbiol)
K	RNAi screen for CVB3 and PV infection Validated candidates Coyne et al 2011	Gene/Protein detected from RNAi functional screen in CVB3 and PV infection (Coyne et al. 2011 Cell Host Microbe)
L	Genome wide RNAi screen EV71 replication Wu et al 2016	Gene/Protein detected from RNAi functional screen in EV71 infection (Wu et al. 2016 Nat Commun)
M	Proteins identified by ChIRP-MS of Rhinovirus Ooi et al 2019	Protein detected by ChIRP-MS in rhinovirus infection (Ooi et al. 2019 Nat Microbiol)
N	CRISPR screen host genes required for coxsackievirus infection Kim et al 2018	Gene/Protein detected from CRISPR functional screen coxsackievirus infection (Kim et al. 2018 Genome Res)
O	CVB3 3C in vitro cleavage of HL1 mouse cardiomyocytes (Degradomics) Jagdeo et al 2017	Protein identified by TAILS using an in vitro CVB3 3C cleavage assay (Jagdeo et al. 2018 J Virol)
P	cvb3 4h Degradomics SAEED et al 2020	Protein detected by N-terminomics (subtiligase approach) in indicated virus infection (CVB, PV, HRV, EV70, EV71) and the replicate number _# (Saeed et al. 2020 PloS Pathog)
Q	CVB_1 Degradomics SAEED et al 2020	Protein detected by N-terminomics (subtiligase approach) in indicated virus infection (CVB, PV, HRV, EV70, EV71) and the replicate number _# (Saeed et al. 2020 PloS Pathog)
R	CVB_2 Degradomics SAEED et al 2020	Protein detected by N-terminomics (subtiligase approach) in indicated virus infection (CVB, PV, HRV, EV70, EV71) and the replicate number _# (Saeed et al. 2020 PloS Pathog)
S	CVB_3 Degradomics SAEED et al 2020	Protein detected by N-terminomics (subtiligase approach) in indicated virus infection (CVB, PV, HRV, EV70, EV71) and the replicate number _# (Saeed et al. 2020 PloS Pathog)
T	PV_1 Degradomics SAEED et al 2020	Protein detected by N-terminomics (subtiligase approach) in indicated virus infection (CVB, PV, HRV, EV70, EV71) and the replicate number _# (Saeed et al. 2020 PloS Pathog)
U	PV_2 Degradomics SAEED et al 2020	Protein detected by N-terminomics (subtiligase approach) in indicated virus infection (CVB, PV, HRV, EV70, EV71) and the replicate number _# (Saeed et al. 2020 PloS Pathog)
V	PV_3 Degradomics SAEED et al 2020	Protein detected by N-terminomics (subtiligase approach) in indicated virus infection (CVB, PV, HRV, EV70, EV71) and the replicate number _# (Saeed et al. 2020 PloS Pathog)
W	HRV_1 Degradomics SAEED et al 2020	Protein detected by N-terminomics (subtiligase approach) in indicated virus infection (CVB, PV, HRV, EV70, EV71) and the replicate number _# (Saeed et al. 2020 PloS Pathog)
X	HRV_2 Degradomics SAEED et al 2020	Protein detected by N-terminomics (subtiligase approach) in indicated virus infection (CVB, PV, HRV, EV70, EV71) and the replicate number _# (Saeed et al. 2020 PloS Pathog)
Y	HRV_3 Degradomics SAEED et al 2020	Protein detected by N-terminomics (subtiligase approach) in indicated virus infection (CVB, PV, HRV, EV70, EV71) and the replicate number _# (Saeed et al. 2020 PloS Pathog)
Z	EV70_1 Degradomics SAEED et al 2020	Protein detected by N-terminomics (subtiligase approach) in indicated virus infection (CVB, PV, HRV, EV70, EV71) and the replicate number _# (Saeed et al. 2020 PloS Pathog)
AA	EV70_2 Degradomics SAEED et al 2020	Protein detected by N-terminomics (subtiligase approach) in indicated virus infection (CVB, PV, HRV, EV70, EV71) and the replicate number _# (Saeed et al. 2020 PloS Pathog)
AB	EV70_3Degradomics SAEED et al 2020	Protein detected by N-terminomics (subtiligase approach) in indicated virus infection (CVB, PV, HRV, EV70, EV71) and the replicate number _# (Saeed et al. 2020 PloS Pathog)
AC	EV71_1 Degradomics SAEED et al 2020	Protein detected by N-terminomics (subtiligase approach) in indicated virus infection (CVB, PV, HRV, EV70, EV71) and the replicate number _# (Saeed et al. 2020 PloS Pathog)
AD	EV71_2 Degradomics SAEED et al 2020	Protein detected by N-terminomics (subtiligase approach) in indicated virus infection (CVB, PV, HRV, EV70, EV71) and the replicate number _# (Saeed et al. 2020 PloS Pathog)
AE	EV71_3 Degradomics SAEED et al 2020	Protein detected by N-terminomics (subtiligase approach) in indicated virus infection (CVB, PV, HRV, EV70, EV71) and the replicate number _# (Saeed et al. 2020 PloS Pathog)
AF	Proteins identified by ChIRP-MS of Dengue and zika Ooi et al 2019	Protein detected by ChIRP-MS in Zika and Dengue virus infection (Ooi et al. 2019 Nat Microbiol)
AG	SARS-CoV-2 3CLpro degromics Pablos et al 2021	Protein identified by TAILS using an in vitro SARS CoV-2 3CLpro cleavage assay (Pablos et al. 2021 Cell Reports)
AH	Sample distribution	Peptide detected by TAILS in CVB3-infected Hela or HL1 cells. Indicated replicate _#
AI	Corrected H/L Biological replicate 1 Technical replicate 1 (Hela and HL1)	High (CVB3 infected)/Low (Mock-infected) ratio of peptide detected by TAILS in the indicated Biological replicate and technical replicate experiments
AJ	Corrected H/L Biological replicate 1 Technical replicate 3 (Hela) and 2 (HL1)	High (CVB3 infected)/Low (Mock-infected) ratio of peptide detected by TAILS in the indicated Biological replicate and technical replicate experiments
AK	Corrected H/L Biological replicate 1 Technical replicate 4 (Hela) and 3 (HL1)	High (CVB3 infected)/Low (Mock-infected) ratio of peptide detected by TAILS in the indicated Biological replicate and technical replicate experiments
AL	Corrected H/L Biological replicate 2 Technical replicate 1 (Hela and HL1)	High (CVB3 infected)/Low (Mock-infected) ratio of peptide detected by TAILS in the indicated Biological replicate and technical replicate experiments
AM	Corrected H/L Biological replicate 2 Technical replicate 2 (Hela and HL1)	High (CVB3 infected)/Low (Mock-infected) ratio of peptide detected by TAILS in the indicated Biological replicate and technical replicate experiments
AN	Corrected H/L Biological replicate 2 Technical replicate 3 (Hela and HL1)	High (CVB3 infected)/Low (Mock-infected) ratio of peptide detected by TAILS in the indicated Biological replicate and technical replicate experiments
AO	Corrected H/L Biological replicate 2 Technical replicate 4 (Hela and HL1)	High (CVB3 infected)/Low (Mock-infected) ratio of peptide detected by TAILS in the indicated Biological replicate and technical replicate experiments
AP	Corrected PreTAILS H/L Biological replicate 1 Technical replicate 1 (Hela and HL1)	High (CVB3 infected)/Low (Mock-infected) ratio of peptide detected by pre-TAILS in the indicated Biological replicate and technical replicate experiments
AQ	Corrected PreTAILS H/L Biological replicate 1 Technical replicate 3 (Hela) and 2 (HL1)	High (CVB3 infected)/Low (Mock-infected) ratio of peptide detected by pre-TAILS in the indicated Biological replicate and technical replicate experiments
AR	Corrected PreTAILS H/L Biological replicate 1 Technical replicate 4 (Hela)	High (CVB3 infected)/Low (Mock-infected) ratio of peptide detected by pre-TAILS in the indicated Biological replicate and technical replicate experiments
AS	Corrected PreTAILS H/L Biological replicate 2 Technical replicate 1 (HL1)	High (CVB3 infected)/Low (Mock-infected) ratio of peptide detected by pre-TAILS in the indicated Biological replicate and technical replicate experiments
AT	Corrected PreTAILS H/L Biological replicate 2 Technical replicate 2 (Hela and HL1)	High (CVB3 infected)/Low (Mock-infected) ratio of peptide detected by pre-TAILS in the indicated Biological replicate and technical replicate experiments
AU	Corrected PreTAILS H/L Biological replicate 2 Technical replicate 3 (Hela and HL1)	High (CVB3 infected)/Low (Mock-infected) ratio of peptide detected by pre-TAILS in the indicated Biological replicate and technical replicate experiments
AV	Corrected PreTAILS H/L Biological replicate 2 Technical replicate 4 (Hela and HL1)	High (CVB3 infected)/Low (Mock-infected) ratio of peptide detected by pre-TAILS in the indicated Biological replicate and technical replicate experiments
AW	Corrected Average corrected H/L for protein accession from PreTAILS	High (CVB3 infected)/Low (Mock-infected) average ratio of peptide detected by pre-TAILS in the indicated Biological replicate and technical replicate experiments
VIRAL PEPTIDES TAB
Column	Title of Column	Description
A	Cell line used (Hela or HL1)	Cell line (HeLa or HLI) infected with CVB3 from which peptide was detected in TAILS analysis
B	Protein Description	Description of protein
C	Protein Preferred Name	Protein Name
D	Protein Accession	Accession number identifier
E	P10 to P1	Ten amino acids upstream of the peptide sequence detected by TAILS
F	Peptide Modified Sequence Full Names	Peptide with modification detected by TAILS
G	Peptide Sequence	Peptide sequence detected by TAILS
H	Protein Gene	Gene name
I	H/L Corrected from TAILS	High (CVB3 infected)/Low (Mock-infected) ratio of peptide detected by TAILS

## Sheet: Peptides
Cell line (Hela or HL1)	Protein Description	Protein Name	Protein Accession	P10 to P1	Peptide Modified Sequence Full Names	Peptide Sequence	Gene Name	H/L Corrected from TAILS	IP with CVB3 proteins Diep et al 2019	RNAi screen for CVB3 and PV infection Validated candidates Coyne et al 2011	Genome wide RNAi screen EV71 replication Wu et al 2016	Proteins identified by ChIRP-MS of Rhinovirus Ooi et al 2019	CRISPR screen host genes required for coxsackievirus infection Kim et al 2018	CVB3 3C in vitro cleavage of HL1 mouse cardiomyocytes (Degradomics) Jagdeo et al 2017	cvb3 4h Degradomics SAEED et al 2020	CVB_1 Degradomics SAEED et al 2020	CVB_2 Degradomics SAEED et al 2020	CVB_3 Degradomics SAEED et al 2020	PV_1 Degradomics SAEED et al 2020	PV_2 Degradomics SAEED et al 2020	PV_3 Degradomics SAEED et al 2020	HRV_1 Degradomics SAEED et al 2020	HRV_2 Degradomics SAEED et al 2020	HRV_3 Degradomics SAEED et al 2020	EV70_1 Degradomics SAEED et al 2020	EV70_2 Degradomics SAEED et al 2020	EV70_3Degradomics SAEED et al 2020	EV71_1 Degradomics SAEED et al 2020	EV71_2 Degradomics SAEED et al 2020	EV71_3 Degradomics SAEED et al 2020	Proteins identified by ChIRP-MS of Dengue and zika Ooi et al 2019	SARS-CoV-2 3CLpro degromics Pablos et al 2021	Sample distribution	Corrected H/L Biological replicate 1 Technical replicate 1 (Hela and HL1)	Corrected H/L Biological replicate 1 Technical replicate 3 (Hela) and 2 (HL1)	Corrected H/L Biological replicate 1 Technical replicate 4 (Hela) and 3 (HL1)	Corrected H/L Biological replicate 2 Technical replicate 1 (Hela and HL1)	Corrected H/L Biological replicate 2 Technical replicate 2 (Hela and HL1)	Corrected H/L Biological replicate 2 Technical replicate 3 (Hela and HL1)	Corrected H/L Biological replicate 2 Technical replicate 4 (Hela and HL1)	Corrected PreTAILS H/L Biological replicate 1 Technical replicate 1 (Hela and HL1)	Corrected PreTAILS H/L Biological replicate 1 Technical replicate 3 (Hela) and 2 (HL1)	Corrected PreTAILS H/L Biological replicate 1 Technical replicate 4 (Hela)	Corrected PreTAILS H/L Biological replicate 2 Technical replicate 1 (HL1)	Corrected PreTAILS H/L Biological replicate 2 Technical replicate 2 (Hela and HL1)	Corrected PreTAILS H/L Biological replicate 2 Technical replicate 3 (Hela and HL1)	Corrected PreTAILS H/L Biological replicate 2 Technical replicate 4 (Hela and HL1)	Corrected Average corrected H/L for protein accession from PreTAILS
hela	Actin, cytoplasmic 1 OS=Homo sapiens OX=9606 GN=ACTB PE=1 SV=1	ACTB_HUMAN	P60709	SCGIHETTFN	S[Dimethyl (N-term)]IMK[Dimethyl (K)]C[Carbamidomethyl (C)]DVDIR	SIMKCDVDIR	ACTB	-3.18817	ACTB			ACTB																			P60709		Hela1	-4.09672	-2.65961	-2.8082												-0.259819
hela	Actin, cytoplasmic 1 OS=Homo sapiens OX=9606 GN=ACTB PE=1 SV=1	ACTB_HUMAN	P60709	M	D[Dimethyl (N-term)]DDIAALVVDNGSGMC[Carbamidomethyl (C)]K[Dimethyl (K)]AGFAGDDAPR	DDDIAALVVDNGSGMCKAGFAGDDAPR	ACTB	-2.32511	ACTB			ACTB																			P60709		Hela1	-2.493	-2.54219	-1.94014						-0.339404						-0.259819
hela	Actin, cytoplasmic 1 (Fragment) OS=Homo sapiens OX=9606 GN=ACTB PE=1 SV=1	A0A2R8Y793_HUMAN	A0A2R8Y793	VALDFEQEMA	T[Dimethyl (N-term)]AASSSSLEK[Dimethyl (K)]SYELPDGQVITIGNER	TAASSSSLEKSYELPDGQVITIGNER	ACTB	-1.30232						ACTB																			Hela2				-2.32438	-1.29482	-0.777451	-0.812638					0.102763	-0.651117	-0.212706	-0.00506748
hela	Isoform 6 of Adenylate kinase 2, mitochondrial OS=Homo sapiens OX=9606 GN=AK2	KAD2_HUMAN	P54819	SQTPDVVFAS	I[Dimethyl (N-term)]LAAFSK[Dimethyl (K)]ATC[Carbamidomethyl (C)]K[Dimethyl (K)]DLVMFI	ILAAFSKATCKDLVMFI	AK2	-8.87661				AK2																			P54819		Hela1	-8.29187	-9.50581	-8.83214					1.09107							1.59005
hela	Isoform 3 of A-kinase anchor protein 13 OS=Homo sapiens OX=9606 GN=AKAP13	AKP13_HUMAN	Q12802	TGTKSSGMPT	D[Dimethyl (N-term)]QESLSSGDAVLQR	DQESLSSGDAVLQR	AKAP13	-2.28311				AKAP13																			Q12802		Hela1	-3.58846	-1.47065	-1.79023							-0.0564799					0.591875
hela	Isoform 2 of Annexin A2 OS=Homo sapiens OX=9606 GN=ANXA2	ANXA2_HUMAN	P07355	LMVALAKGRR	A[Dimethyl (N-term)]EDGSVIDYELIDQDAR	AEDGSVIDYELIDQDAR	ANXA2	2.36819				ANXA2																			P07355		Hela1	1.3822	2.23223	3.49014						2.17285						0.919629
hela	Annexin A5 OS=Homo sapiens OX=9606 GN=ANXA5 PE=1 SV=2	ANXA5_HUMAN	P08758	DERADAETLR	K[Dimethyl (N-term)][Dimethyl (K)]AMK[Dimethyl (K)]GLGTDEESILTLLTSR	KAMKGLGTDEESILTLLTSR	ANXA5	-1.14802				ANXA5																			P08758		Hela1	-1.48679	-0.306776	-1.65048						-1.33145						-1.16715
hela	Isoform 4 of Rho GTPase-activating protein 12 OS=Homo sapiens OX=9606 GN=ARHGAP12	RHG12_HUMAN	Q8IWW6	VNKLPELSSF	G[Dimethyl (N-term)]K[Dimethyl (K)]PSSSVQGTGLIR	GKPSSSVQGTGLIR	ARHGAP12	5.6678							ARHGAP12	ARHGAP12	ARHGAP12	ARHGAP12	ARHGAP12	ARHGAP12	ARHGAP12	ARHGAP12	ARHGAP12	ARHGAP12	ARHGAP12	ARHGAP12	ARHGAP12			ARHGAP12	#N/A		Hela1	4.66818	6.36503	5.97017												-0.755768
hela	Isoform 4 of AT-rich interactive domain-containing protein 4B OS=Homo sapiens OX=9606 GN=ARID4B	ARI4B_HUMAN	Q4LE39	EEKRKSLRTT	G[Dimethyl (N-term)]FYSGFSEVAEK[Dimethyl (K)]R	GFYSGFSEVAEKR	ARID4B	-0.790563							ARID4B	ARID4B	ARID4B	ARID4B	ARID4B	ARID4B	ARID4B	ARID4B	ARID4B	ARID4B	ARID4B	ARID4B		ARID4B	ARID4B	ARID4B	#N/A		Hela1	-2.42296	0.620807	-0.569531						-1.87818						-1.08196
hela	Bifunctional purine biosynthesis protein PURH OS=Homo sapiens OX=9606 GN=ATIC PE=1 SV=3	PUR9_HUMAN	P31939	M	A[Dimethyl (N-term)]PGQLALFSVSDK[Dimethyl (K)]TGLVEFAR	APGQLALFSVSDKTGLVEFAR	ATIC	-0.999642				ATIC																			P31939		Hela1	-2.5474	-0.648448	0.196923							0.509973					0.473341
hela	Isoform 3 of ATP synthase subunit alpha, mitochondrial OS=Homo sapiens OX=9606 GN=ATP5F1A	ATPA_HUMAN	P25705	FHASNTHLQK	T[Dimethyl (N-term)]GTAEMSSILEER	TGTAEMSSILEER	ATP5F1A	-1.13309				ATP5F1A																			P25705		Hela1	-2.4841	-0.313883	-0.601284						1.16605						0.294588
hela	Isoform 3 of ATP synthase subunit alpha, mitochondrial OS=Homo sapiens OX=9606 GN=ATP5F1A	ATPA_HUMAN	P25705	TSVDLEETGR	V[Dimethyl (N-term)]LSIGDGIAR	VLSIGDGIAR	ATP5F1A	2.53317				ATP5F1A																			P25705		Hela1	2.34546	2.61411	2.63995												0.294588
hela	ATP synthase subunit beta, mitochondrial OS=Homo sapiens OX=9606 GN=ATP5F1B PE=1 SV=3	ATPB_HUMAN	P06576	HPVRDYAAQT	S[Dimethyl (N-term)]PSPK[Dimethyl (K)]AGAATGR	SPSPKAGAATGR	ATP5F1B	-2.84868	ATP5F1B			ATP5F1B																			P06576		Hela1		-3.07684	-2.62052						-2.13614						-0.233196
hela	ATP synthase subunit delta, mitochondrial OS=Homo sapiens OX=9606 GN=ATP5F1D PE=1 SV=2	ATPD_HUMAN	P30049	EATRAEIQIR	I[Dimethyl (N-term)]EANEALVK[Dimethyl (K)]ALE	IEANEALVKALE	ATP5F1D	-1.6267				ATP5F1D																			#N/A		Hela1	-2.04157	-1.43542	-1.40312							0.347824					0.463197
hela	Isoform 2 of Macrophage-capping protein OS=Homo sapiens OX=9606 GN=CAPG	CAPG_HUMAN	P40121	MYTAIPQ	S[Dimethyl (N-term)]GSPFPGSVQDPGLHVWR	SGSPFPGSVQDPGLHVWR	CAPG	4.55226				CAPG																			P40121		Both	4.73035	4.10308	4.82334												2.82448
hela	Chromobox protein homolog 8 OS=Homo sapiens OX=9606 GN=CBX8 PE=1 SV=3	CBX8_HUMAN	Q9HC52	RRQDSDLVQC	G[Dimethyl (N-term)]VTSPSSAEATGK[Dimethyl (K)]LAVDTFPAR	GVTSPSSAEATGKLAVDTFPAR	CBX8	1.97574							CBX8	CBX8	CBX8	CBX8	CBX8	CBX8	CBX8	CBX8	CBX8	CBX8	CBX8	CBX8	CBX8	CBX8	CBX8	CBX8	#N/A		Hela1	2.17197	1.2935	2.46175												1.4869
hela	Isoform 2 of T-complex protein 1 subunit beta OS=Homo sapiens OX=9606 GN=CCT2	TCPB_HUMAN	P78371	NDGATILKNI	G[Dimethyl (N-term)]VDNPAAK[Dimethyl (K)]VLVDMSR	GVDNPAAKVLVDMSR	CCT2	2.67291				CCT2			CCT2																P78371		Both	1.66536	3.14705	3.20634					-1.56874							-0.489547
hela	Chromodomain-helicase-DNA-binding protein 7 OS=Homo sapiens OX=9606 GN=CHD7 PE=1 SV=3	CHD7_HUMAN	Q9P2D1	SGRENATNGV	Q[Dimethyl (N-term)]QLSK[Dimethyl (K)]K[Dimethyl (K)]EIEDLLR	QQLSKKEIEDLLR	CHD7	-7.1363	CHD7																						#N/A		Hela1	-5.43413	-8.28901	-7.68576					-2.0683							-1.66222
hela	Cleft lip and palate transmembrane protein 1 OS=Homo sapiens OX=9606 GN=CLPTM1 PE=1 SV=1	CLPT1_HUMAN	O96005	M	A[Dimethyl (N-term)]AAQEADGAR	AAAQEADGAR	CLPTM1	-2.33567	CLPTM1																						#N/A		Hela1	-3.40129	-0.330676	-3.27505						-0.66297						-0.147516
hela	Isoform 2 of Clathrin heavy chain 1 OS=Homo sapiens OX=9606 GN=CLTC	CLH1_HUMAN	Q00610	PDLALRMAVR	N[Dimethyl (N-term)]NLAGAEELFAR	NNLAGAEELFAR	CLTC	-2.46134				CLTC																			Q00610		Hela1	-4.10376	-2.19306	-1.0872					0.0660706							-0.0824002
hela	Cellular nucleic acid-binding protein (Fragment) OS=Homo sapiens OX=9606 GN=CNBP PE=1 SV=8	D6RAT4_HUMAN	D6RAT4	VLACFFSLLL	K[Dimethyl (N-term)][Dimethyl (K)]PAITAVEVATLPR	KPAITAVEVATLPR	CNBP	1.47029								CNBP	CNBP	CNBP	CNBP			CNBP	CNBP		CNBP	CNBP	CNBP	CNBP	CNBP	CNBP	#N/A		Hela2				1.43978	1.19858	2.17472	1.06809					0.237558	0.206965	0.025588	0.339506
hela	Isoform 5 of CCR4-NOT transcription complex subunit 2 OS=Homo sapiens OX=9606 GN=CNOT2	CNOT2_HUMAN	Q9NZN8	PSTSGQLSQF	G[Dimethyl (N-term)]ASLYGQQSALGLPMR	GASLYGQQSALGLPMR	CNOT2	1.17647																							Q9NZN8		Hela1	1.40978	-0.796485	2.91613					1.96281							1.59373
hela	Cytochrome c oxidase subunit 5A, mitochondrial OS=Homo sapiens OX=9606 GN=COX5A PE=1 SV=2	COX5A_HUMAN	P20674	PAVAIQSVRC	Y[Dimethyl (N-term)]SHGSQETDEEFDAR	YSHGSQETDEEFDAR	COX5A	-1.23087	COX5A			COX5A																			P20674		Hela1	-1.65711	-0.919392	-1.1161												0.107501
hela	Isoform 2 of Cullin-4B OS=Homo sapiens OX=9606 GN=CUL4B	CUL4B_HUMAN	Q13620		M[Dimethyl (N-term)]FPTGFSSPSPSAAAAAQEVR	MFPTGFSSPSPSAAAAAQEVR	CUL4B	-0.80395				CUL4B																			#N/A		Hela2				-1.22013	-1.00581	-0.229124	-0.760738					-0.147326	0.466419	0.234362	1.30368
hela	DnaJ homolog subfamily B member 1 OS=Homo sapiens OX=9606 GN=DNAJB1 PE=1 SV=4	DNJB1_HUMAN	P25685	M	G[Dimethyl (N-term)]K[Dimethyl (K)]DYYQTLGLAR	GKDYYQTLGLAR	DNAJB1	-0.578065	DNAJB1			DNAJB1																			P25685		Hela2				-0.59917	-1.06547	-0.714965	0.067339					0.257134	2.40864	2.59053	0.256303
hela	Enoyl-CoA hydratase, mitochondrial OS=Homo sapiens OX=9606 GN=ECHS1 PE=1 SV=4	ECHM_HUMAN	P30084	PPVRCPAWRP	F[Dimethyl (N-term)]ASGANFEYIIAEK[Dimethyl (K)]R	FASGANFEYIIAEKR	ECHS1	-3.1635				ECHS1																			P30084	#N/A	Hela1	-3.38974	-3.19368	-2.90708					0.270185							0.306718
hela	Elongation factor 1-alpha 1 OS=Homo sapiens OX=9606 GN=EEF1A1 PE=1 SV=1	EF1A1_HUMAN	P68104	QLIVGVNKMD	S[Dimethyl (N-term)]TEPPYSQK[Dimethyl (K)]R	STEPPYSQKR	EEF1A1	-2.04895	EEF1A1																						P68104	#N/A	Hela1	-2.31408	-1.59365	-2.23913							-2.66114					-1.62835
hela	Isoform 3 of Elongation factor 1-delta OS=Homo sapiens OX=9606 GN=EEF1D	EF1D_HUMAN	P29692	SGDHGELVVR	I[Dimethyl (N-term)]ASLEVENQSLR	IASLEVENQSLR	EEF1D	-1.17729				EEF1D				EEF1D	EEF1D	EEF1D	EEF1D	EEF1D	EEF1D	EEF1D	EEF1D	EEF1D	EEF1D	EEF1D	EEF1D				P29692	#N/A	Hela1	-2.65423	-0.650215	-0.227423												-5.76062
hela	Elongation factor 2 OS=Homo sapiens OX=9606 GN=EEF2 PE=1 SV=4	EF2_HUMAN	P13639	GRFYAFGRVF	S[Dimethyl (N-term)]GLVSTGLK[Dimethyl (K)]VR	SGLVSTGLKVR	EEF2	-0.88123	EEF2			EEF2																			P13639		Hela1	-2.93538	3.06822	-2.77653							0.648643					0.791173
hela	Isoform 2 of Eukaryotic translation initiation factor 3 subunit B OS=Homo sapiens OX=9606 GN=EIF3B	EIF3B_HUMAN	P55884		M[Dimethyl (N-term)]QDAENVAVPEAAEER	MQDAENVAVPEAAEER	EIF3B	-1.15539				EIF3B																			P55884		Hela1	-0.36525	-1.54269	-1.55821												-0.00133579
hela	Isoform 2 of Eukaryotic translation initiation factor 3 subunit B OS=Homo sapiens OX=9606 GN=EIF3B	EIF3B_HUMAN	P55884	MQDAENV	A[Dimethyl (N-term)]VPEAAEER	AVPEAAEER	EIF3B	-1.01061				EIF3B																			P55884		Hela1	-1.22768	-0.793281	-1.01088						0.260425						-0.00133579
hela	Isoform 2 of Eukaryotic translation initiation factor 4B OS=Homo sapiens OX=9606 GN=EIF4B	IF4B_HUMAN	P23588	QRPKLNLKPR	S[Dimethyl (N-term)]TPK[Dimethyl (K)]EDDSSASTSQSTR	STPKEDDSSASTSQSTR	EIF4B	-2.11203				EIF4B																			P23588		Hela1	-3.14212	-0.552238	-2.64175						-0.510157						-0.961934
hela	Emerin OS=Homo sapiens OX=9606 GN=EMD PE=1 SV=1	EMD_HUMAN	P50402	EESYFTTRTY	G[Dimethyl (N-term)]EPESAGPSR	GEPESAGPSR	EMD	5.38938	EMD																						P50402		Hela1	5.34479	4.33225	6.49109						-0.123808						0.0225082
hela	Isoform MBP-1 of Alpha-enolase OS=Homo sapiens OX=9606 GN=ENO1	ENOA_HUMAN	P06733	DWGAWQKFTA	S[Dimethyl (N-term)]AGIQVVGDDLTVTNPK[Dimethyl (K)]R	SAGIQVVGDDLTVTNPKR	ENO1	-1.0901				ENO1																			P06733		Hela1	-0.860171	-0.686719	-1.7234					-1.04771							-1.09062
hela	Epiplakin OS=Homo sapiens OX=9606 GN=EPPK1 PE=1 SV=3	EPIPL_HUMAN	P58107	GDGDSGRSQR	E[Dimethyl (N-term)]GQGEGETQEAAAATA	EGQGEGETQEAAAATA	EPPK1	1.59578				EPPK1				EPPK1	EPPK1	EPPK1	EPPK1	EPPK1	EPPK1	EPPK1	EPPK1	EPPK1	EPPK1	EPPK1				EPPK1	#N/A		Hela1	-0.792787	3.98434								1.86098					3.25351
hela	Electron transfer flavoprotein subunit alpha, mitochondrial OS=Homo sapiens OX=9606 GN=ETFA PE=1 SV=1	ETFA_HUMAN	P13804	LRRAASLLRF	Q[Dimethyl (N-term)]STLVIAEHANDSLAPITLNTITAATR	QSTLVIAEHANDSLAPITLNTITAATR	ETFA	-1.82672				ETFA																			P13804		Hela1	-4.78012	-0.57479	-0.125244							1.41416					1.50542
hela	Phenylalanine--tRNA ligase beta subunit OS=Homo sapiens OX=9606 GN=FARSB PE=1 SV=3	SYFB_HUMAN	Q9NSD9	PPGEDKGGYV	I[Dimethyl (N-term)]K[Dimethyl (K)]ASEGPAFFPGR	IKASEGPAFFPGR	FARSB	1.67875																							Q9NSD9		Hela2				2.48587	3.23486	2.76184	-1.7676					-0.077098	-0.339271	0.648615	1.95738
hela	Fatty acid synthase OS=Homo sapiens OX=9606 GN=FASN PE=1 SV=1	A0A0U1RQF0_HUMAN	A0A0U1RQF0	QALQTKVTQQ	G[Dimethyl (N-term)]LK[Dimethyl (K)]MVVPGLDGAQIPR	GLKMVVPGLDGAQIPR	FASN	1.69862																							#N/A		Both				3.9531	1.74795	-0.859782	1.95322					-7.33471	-5.64896		5.4435
hela	Fatty acid synthase OS=Homo sapiens OX=9606 GN=FASN PE=1 SV=3	FAS_HUMAN	P49327	QALQTKVTQQ	G[Dimethyl (N-term)]LK[Dimethyl (K)]MVVPGLDGAQIPR	GLKMVVPGLDGAQIPR	FASN	4.08267	FASN			FASN	FASN																		P49327		Both	1.27486	5.27171	5.70143						0.665327						1.06169
hela	Flap endonuclease 1 OS=Homo sapiens OX=9606 GN=FEN1 PE=1 SV=1	FEN1_HUMAN	P39748	IYQFLIAVRQ	G[Dimethyl (N-term)]GDVLQNEEGETTSHLMGMFYR	GGDVLQNEEGETTSHLMGMFYR	FEN1	1.11713				FEN1							FEN1	FEN1	FEN1	FEN1	FEN1	FEN1	FEN1	FEN1	FEN1				P39748		Hela1	-0.692982	2.51461	1.52976												1.10495
hela	Glutamyl-tRNA(Gln) amidotransferase subunit C, mitochondrial OS=Homo sapiens OX=9606 GN=GATC PE=1 SV=1	GATC_HUMAN	O43716	RAPLGGRQGF	T[Dimethyl (N-term)]SK[Dimethyl (K)]ADPQGSGR	TSKADPQGSGR	GATC	-1.31766																							O43716		Hela1	-1.32428	-0.990452	-1.63826							-1.12837					-1.01267
hela	Isoform 2 of Vitamin K-dependent gamma-carboxylase OS=Homo sapiens OX=9606 GN=GGCX	VKGC_HUMAN	P38435	WTNGLYGYSW	D[Dimethyl (N-term)]MMVHSR	DMMVHSR	GGCX	1.94046																							P38435		Hela1	-0.0552851	6.10575	-0.229079							2.17121					2.01683
hela	Isoform 2 of GMP synthase [glutamine-hydrolyzing] OS=Homo sapiens OX=9606 GN=GMPS	GUAA_HUMAN	P49915	QKEEVVLLTH	G[Dimethyl (N-term)]DSVDK[Dimethyl (K)]VADGFK[Dimethyl (K)]VVAR	GDSVDKVADGFKVVAR	GMPS	2.51158				GMPS																			P49915		Hela1	0.600798	3.83687	3.09708							0.25626					0.143382
hela	Transcription initiation factor IIB OS=Homo sapiens OX=9606 GN=GTF2B PE=1 SV=1	TF2B_HUMAN	Q00403	LETSVDLITT	G[Dimethyl (N-term)]DFMSR	GDFMSR	GTF2B	5.87536				GTF2B																			#N/A		Hela1	5.67677	5.62934	6.31998					-0.0515664							0.0679545
hela	General transcription factor IIF subunit 2 OS=Homo sapiens OX=9606 GN=GTF2F2 PE=1 SV=2	T2FB_HUMAN	P13984	TNYKPVANHQ	Y[Dimethyl (N-term)]NIEYER	YNIEYER	GTF2F2	-0.787797				GTF2F2																			#N/A		Hela2				-0.943977	-1.76121	-1.03134	0.585337					-1.63427		1.91521	1.31052
hela	Isoform 2 of tRNA modification GTPase GTPBP3, mitochondrial OS=Homo sapiens OX=9606 GN=GTPBP3	GTPB3_HUMAN	Q969Y2	STWWWGRKTP	H[Dimethyl (N-term)]ISPQR	HISPQR	GTPBP3	2.2738							GTPBP3																Q969Y2		Hela2				3.60113	1.57465	1.3776	2.54181					-1.76611	0.154254	0.214633	0.339303
hela	Hemoglobin subunit alpha OS=Homo sapiens OX=9606 GN=HBA1 PE=1 SV=2	HBA_HUMAN	P69905	KTNVKAAWGK	V[Dimethyl (N-term)]GAHAGEYGAEALER	VGAHAGEYGAEALER	HBA1	1.00808	HBA1																						#N/A		Hela1	0.946329	1.08207	0.995847						1.45909						-0.0478923
hela	Histone H1.3 OS=Homo sapiens OX=9606 GN=HIST1H1D PE=1 SV=2	H13_HUMAN	P16402	AGATAGKRKA	S[Dimethyl (N-term)]GPPVSELITK[Dimethyl (K)]AVAASK[Dimethyl (K)]ER	SGPPVSELITKAVAASKER	HIST1H1D	-2.34719	HIST1H1D																						#N/A		Hela1	-0.509086	-5.59742	-0.935055							-2.6398					-2.51161
hela	Isoform 2 of Helicase-like transcription factor OS=Homo sapiens OX=9606 GN=HLTF	HLTF_HUMAN	Q14527	FKLGPAPKTL	G[Dimethyl (N-term)]FNLESGWGSGR	GFNLESGWGSGR	HLTF	2.52466				HLTF			HLTF	HLTF	HLTF	HLTF							HLTF	HLTF	HLTF	HLTF	HLTF	HLTF	#N/A		Hela1	1.0308	3.07179	3.4714							2.7585					2.70437
hela	Isoform A2 of Heterogeneous nuclear ribonucleoproteins A2/B1 OS=Homo sapiens OX=9606 GN=HNRNPA2B1	ROA2_HUMAN	P22626	HDPVDKIVLQ	K[Dimethyl (N-term)][Dimethyl (K)]YHTINGHNAEVR	KYHTINGHNAEVR	HNRNPA2B1	-2.74784				HNRNPA2B1				HNRNPA2B1	HNRNPA2B1	HNRNPA2B1				HNRNPA2B1	HNRNPA2B1	HNRNPA2B1	HNRNPA2B1	HNRNPA2B1	HNRNPA2B1	HNRNPA2B1			P22626		Hela1	-4.70797	-2.17357	-1.36199						-1.25097						0.186287
hela	Isoform 4 of Heterogeneous nuclear ribonucleoprotein D0 OS=Homo sapiens OX=9606 GN=HNRNPD	HNRPD_HUMAN	Q14103	KTKEPVKKIF	V[Dimethyl (N-term)]GGLSPDTPEEK[Dimethyl (K)]IR	VGGLSPDTPEEKIR	HNRNPD	4.66178				HNRNPD				HNRNPD	HNRNPD	HNRNPD	HNRNPD	HNRNPD	HNRNPD	HNRNPD	HNRNPD	HNRNPD	HNRNPD	HNRNPD	HNRNPD	HNRNPD	HNRNPD	HNRNPD	Q14103	HNRNPD	Hela1	2.4976	8.90913	2.5786						7.12888						7.15138
hela	Heterogeneous nuclear ribonucleoprotein F OS=Homo sapiens OX=9606 GN=HNRNPF PE=1 SV=3	HNRPF_HUMAN	P52597	M	M[Dimethyl (N-term)]LGPEGGEGFVVK[Dimethyl (K)]LR	MLGPEGGEGFVVKLR	HNRNPF	-0.96037	HNRNPF			HNRNPF																			P52597		Hela1	-1.29247	-0.709195	-0.879448					-1.34995							0.573254
hela	Heterogeneous nuclear ribonucleoprotein H2 OS=Homo sapiens OX=9606 GN=HNRNPH2 PE=1 SV=1	HNRH2_HUMAN	P55795	VHIEIGPDGR	V[Dimethyl (N-term)]TGEADVEFATHE	VTGEADVEFATHE	HNRNPH2	-6.76543	HNRNPH2			HNRNPH2																			P55795		Hela1	-4.32423	-7.80661	-8.16544						0.267387						1.55307
hela	Heterogeneous nuclear ribonucleoprotein H2 OS=Homo sapiens OX=9606 GN=HNRNPH2 PE=1 SV=1	HNRH2_HUMAN	P55795	DWVLKHTGPN	S[Dimethyl (N-term)]PDTANDGFVR	SPDTANDGFVR	HNRNPH2	1.4395	HNRNPH2			HNRNPH2																			P55795		Hela1	2.59375	0.749025	0.975711					-0.450718							1.55307
hela	Heterogeneous nuclear ribonucleoprotein H2 OS=Homo sapiens OX=9606 GN=HNRNPH2 PE=1 SV=1	HNRH2_HUMAN	P55795	VEMDWVLKHT	G[Dimethyl (N-term)]PNSPDTANDGFVR	GPNSPDTANDGFVR	HNRNPH2	5.83289	HNRNPH2			HNRNPH2																			P55795		Both	4.82704	6.23089	6.44074												1.55307
hela	Isoform 6 of Heterogeneous nuclear ribonucleoprotein H3 OS=Homo sapiens OX=9606 GN=HNRNPH3	HNRH3_HUMAN	P31942	FDDYGGYNNY	G[Dimethyl (N-term)]YGNDGFDDR	GYGNDGFDDR	HNRNPH3	3.83538				HNRNPH3																			P31942		Hela1	3.64888	3.64678	4.21048					0.58061							0.788783
hela	Heterogeneous nuclear ribonucleoprotein K (Fragment) OS=Homo sapiens OX=9606 GN=HNRNPK PE=1 SV=1	Q5T6W2_HUMAN	Q5T6W2	EQAFKRSRNT	D[Dimethyl (N-term)]EMVELR	DEMVELR	HNRNPK	-1.10752						HNRNPK		HNRNPK	HNRNPK	HNRNPK	HNRNPK	HNRNPK	HNRNPK		HNRNPK	HNRNPK	HNRNPK	HNRNPK	HNRNPK	HNRNPK	HNRNPK	HNRNPK	#N/A		Both				-2.59803	1.11226	-0.204733	-2.73959						0.114682	-0.128404	-0.400262
hela	Isoform 3 of Heterogeneous nuclear ribonucleoprotein K OS=Homo sapiens OX=9606 GN=HNRNPK	HNRPK_HUMAN	P61978	EQAFKRSRNT	D[Dimethyl (N-term)]EMVELR	DEMVELR	HNRNPK	3.46953				HNRNPK				HNRNPK	HNRNPK	HNRNPK	HNRNPK	HNRNPK	HNRNPK		HNRNPK	HNRNPK	HNRNPK	HNRNPK	HNRNPK	HNRNPK	HNRNPK	HNRNPK	P61978		Both	3.16544	3.54041	3.70273					-0.28886							-0.080439
hela	Heterogeneous nuclear ribonucleoprotein M OS=Homo sapiens OX=9606 GN=HNRNPM PE=1 SV=1	A0A087X0X3_HUMAN	A0A087X0X3	LKRGEIIAKQ	G[Dimethyl (N-term)]GGGGGGSVPGIER	GGGGGGGSVPGIER	HNRNPM	-0.670418						HNRNPM		HNRNPM	HNRNPM	HNRNPM	HNRNPM	HNRNPM	HNRNPM	HNRNPM	HNRNPM	HNRNPM	HNRNPM	HNRNPM	HNRNPM	HNRNPM	HNRNPM	HNRNPM	#N/A		Both				-1.25121	-1.17821	-2.00012	1.74786					0.590384	0.833835	1.25826	0.186244
hela	Isoform 2 of Heterogeneous nuclear ribonucleoprotein M OS=Homo sapiens OX=9606 GN=HNRNPM	HNRPM_HUMAN	P52272	LKRGEIIAKQ	G[Dimethyl (N-term)]GGGGGGSVPGIER	GGGGGGGSVPGIER	HNRNPM	2.1229				HNRNPM				HNRNPM	HNRNPM	HNRNPM	HNRNPM	HNRNPM	HNRNPM	HNRNPM	HNRNPM	HNRNPM	HNRNPM	HNRNPM	HNRNPM	HNRNPM	HNRNPM	HNRNPM	P52272		Both	3.32461	1.97173	1.07237												-0.120504
hela	Isoform 2 of Heterogeneous nuclear ribonucleoprotein M OS=Homo sapiens OX=9606 GN=HNRNPM	HNRPM_HUMAN	P52272	EIIAKQGGGG	G[Dimethyl (N-term)]GGSVPGIER	GGGSVPGIER	HNRNPM	3.67377				HNRNPM		HNRNPM	HNRNPM	HNRNPM	HNRNPM	HNRNPM	HNRNPM	HNRNPM	HNRNPM	HNRNPM	HNRNPM	HNRNPM	HNRNPM	HNRNPM	HNRNPM	HNRNPM	HNRNPM	HNRNPM	P52272		Hela1	3.49662	3.91537	3.60932						1.25676						-0.120504
hela	Heterogeneous nuclear ribonucleoprotein U-like protein 2 OS=Homo sapiens OX=9606 GN=HNRNPUL2 PE=1 SV=1	HNRL2_HUMAN	Q1KMD3	VPGDKAAEEQ	G[Dimethyl (N-term)]DDQDSEK[Dimethyl (K)]SK[Dimethyl (K)]PAGSDGER	GDDQDSEKSKPAGSDGER	HNRNPUL2	2.42526	HNRNPUL2			HNRNPUL2																			Q1KMD3		Hela1	3.30513	1.57901	2.39163					1.87884							1.63793
hela	Hermansky-Pudlak syndrome 6 protein OS=Homo sapiens OX=9606 GN=HPS6 PE=1 SV=1	HPS6_HUMAN	Q86YV9	LLIWSPGKGK	V[Dimethyl (N-term)]MVAAPR	VMVAAPR	HPS6	-3.67827	HPS6																						#N/A		Hela1	-4.6454	-3.87226	-2.51717					-1.1277							-1.05106
hela	Isoform 2 of Heat shock protein HSP 90-alpha OS=Homo sapiens OX=9606 GN=HSP90AA1	HS90A_HUMAN	P07900	QKHIYYITGE	T[Dimethyl (N-term)]K[Dimethyl (K)]DQVANSAFVER	TKDQVANSAFVER	HSP90AA1	-1.12369				HSP90AA1																			P07900		Hela1	-2.32888	-0.529418	-0.512762						0.509327						-0.641175
hela	Isoform 2 of Heat shock protein HSP 90-alpha OS=Homo sapiens OX=9606 GN=HSP90AA1	HS90A_HUMAN	P07900	EIFLRELISN	S[Dimethyl (N-term)]SDALDK[Dimethyl (K)]IR	SSDALDKIR	HSP90AA1	1.51064				HSP90AA1																			P07900		Hela1	2.49008	0.482451	1.55941					-6.54439							-0.641175
hela	Putative heat shock protein HSP 90-beta-3 OS=Homo sapiens OX=9606 GN=HSP90AB3P PE=5 SV=1	H90B3_HUMAN	Q58FF7	YLNFIHGVVD	S[Dimethyl (N-term)]EDLPLNISR	SEDLPLNISR	HSP90AB3P	-0.949067	HSP90AB3P																						#N/A		Hela1	-1.63258	-0.710945	-0.503677						-1.62083						-0.33933
hela	Endoplasmic reticulum chaperone BiP OS=Homo sapiens OX=9606 GN=HSPA5 PE=1 SV=2	BIP_HUMAN	P11021	GEDFSETLTR	A[Dimethyl (N-term)]K[Dimethyl (K)]FEELNMDLFR	AKFEELNMDLFR	HSPA5	-2.18828	HSPA5			HSPA5																			P11021		Hela1	-2.12637	-2.56229	-1.87617					-1.23814							0.0310803
hela	Endoplasmic reticulum chaperone BiP OS=Homo sapiens OX=9606 GN=HSPA5 PE=1 SV=2	BIP_HUMAN	P11021	PLTKDNHLLG	T[Dimethyl (N-term)]FDLTGIPPAPR	TFDLTGIPPAPR	HSPA5	-1.23628	HSPA5			HSPA5																			P11021		Hela2				-1.10334	-1.2685	-1.83707	-0.736218					-0.040519	2.5639	2.72807	0.627133
hela	Heat shock 70 kDa protein 6 OS=Homo sapiens OX=9606 GN=HSPA6 PE=1 SV=2	HSP76_HUMAN	P17066	VPAYFNDSQR	Q[Dimethyl (N-term)]ATK[Dimethyl (K)]DAGAIAGLNVLR	QATKDAGAIAGLNVLR	HSPA6	-5.19648	HSPA6			HSPA6																			P17066		Both	-1.1971	-7.51602	-6.8763												-2.1052
hela	Heat shock 70 kDa protein 6 OS=Homo sapiens OX=9606 GN=HSPA6 PE=1 SV=2	HSP76_HUMAN	P17066	VPAYFNDSQR	Q[Dimethyl (N-term)]ATK[Dimethyl (K)]DAGAIAGLNVLR	QATKDAGAIAGLNVLR	HSPA6	-0.533151	HSPA6			HSPA6																			P17066		Both				2.977	-1.30697	-3.26949						-1.14861	0.707974	0.341207	-2.6663
hela	Putative heat shock 70 kDa protein 7 OS=Homo sapiens OX=9606 GN=HSPA7 PE=5 SV=2	HSP77_HUMAN	P48741	VFEVKATAGD	T[Dimethyl (N-term)]HLGGEDFDNR	THLGGEDFDNR	HSPA7	0.964256	HSPA7																						#N/A		Hela1	0.811331	1.05613	1.02531						-2.74961						-1.55486
hela	Stress-70 protein, mitochondrial OS=Homo sapiens OX=9606 GN=HSPA9 PE=1 SV=2	GRP75_HUMAN	P38646	VFEVKSTNGD	T[Dimethyl (N-term)]FLGGEDFDQALLR	TFLGGEDFDQALLR	HSPA9	-0.688816	HSPA9			HSPA9																			P38646		Hela2				-0.484484	-1.70308	-0.602751	0.035049					-1.38426	0.199072	-1.91029	0.061913
hela	Heat shock protein beta-1 OS=Homo sapiens OX=9606 GN=HSPB1 PE=1 SV=2	HSPB1_HUMAN	P04792	ITIPVTFESR	A[Dimethyl (N-term)]QLGGPEAAK[Dimethyl (K)]SDETAAK[Dimethyl (K)]	AQLGGPEAAKSDETAAK	HSPB1	-1.54946	HSPB1			HSPB1																			P04792		Hela1	-3.16827	-0.928258	-0.551853												-0.145959
hela	Heat shock protein beta-1 OS=Homo sapiens OX=9606 GN=HSPB1 PE=1 SV=1	F8WE04_HUMAN	F8WE04	APAYSRALSR	Q[Dimethyl (N-term)]LSSGVSEIR	QLSSGVSEIR	HSPB1	-0.58949						HSPB1																	#N/A		Hela2				-0.137352	-1.80885	0.0606095	-0.472368					0.095204	-2.1771	-0.957974	0.73912
hela	Isoform 2 of Kinesin-like protein KIF13B OS=Homo sapiens OX=9606 GN=KIF13B	KI13B_HUMAN	Q9NQT8	VGAHKTGVVR	Y[Dimethyl (N-term)]VGPADFQEGTWVG	YVGPADFQEGTWVG	KIF13B	-2.86122				KIF13B																			Q9NQT8		Hela1	-1.2812	-2.99512	-4.30736							-2.64957					-2.33803
hela	Kinesin-like protein KIF1C OS=Homo sapiens OX=9606 GN=KIF1C PE=1 SV=3	KIF1C_HUMAN	O43896	LKMRELCRTY	G[Dimethyl (N-term)]K[Dimethyl (K)]PDGPGDAWR	GKPDGPGDAWR	KIF1C	1.61809	KIF1C																						O43896		Hela1	2.03052	1.51625	1.30749							0.62366					0.346612
hela	Keratin, type I cytoskeletal 14 OS=Homo sapiens OX=9606 GN=KRT14 PE=1 SV=4	K1C14_HUMAN	P02533	VGGDVNVEMD	A[Dimethyl (N-term)]APGVDLSR	AAPGVDLSR	KRT14	0.933411				KRT14																			P02533		Hela1	1.08251	0.651381	1.06634					-1.26847							-0.706239
hela	Keratin, type I cytoskeletal 18 OS=Homo sapiens OX=9606 GN=KRT18 PE=1 SV=1	F8VZY9_HUMAN	F8VZY9	YGARPVSSAA	S[Dimethyl (N-term)]VYAGAGGSGSR	SVYAGAGGSGSR	KRT18	-0.702684														KRT18	KRT18	KRT18	KRT18	KRT18	KRT18	KRT18	KRT18	KRT18	#N/A		Hela2				-0.101112	-3.16558	0.612332	-0.156376					0.430983	-0.058811	0.667459	-0.81007
hela	Keratin, type I cytoskeletal 18 OS=Homo sapiens OX=9606 GN=KRT18 PE=1 SV=1	F8VZY9_HUMAN	F8VZY9	SLEIDLDSMR	N[Dimethyl (N-term)]LK[Dimethyl (K)]ASLENSLR	NLKASLENSLR	KRT18	-0.528897														KRT18	KRT18	KRT18	KRT18	KRT18	KRT18	KRT18	KRT18	KRT18	#N/A		Hela2				-0.0045655	0.153285	0.0127945	-2.2771					2.06735	-1.06349	-3.6373	-0.81007
hela	Keratin, type I cytoskeletal 18 OS=Homo sapiens OX=9606 GN=KRT18 PE=1 SV=2	K1C18_HUMAN	P05783	APSYGARPVS	S[Dimethyl (N-term)]AASVYAGAGGSGSR	SAASVYAGAGGSGSR	KRT18	1.0807				KRT18										KRT18	KRT18	KRT18	KRT18	KRT18	KRT18	KRT18	KRT18	KRT18	P05783		Hela1	1.03132	1.18739	1.02338							0.567805					0.65385
hela	Keratin, type I cytoskeletal 18 OS=Homo sapiens OX=9606 GN=KRT18 PE=1 SV=1	F8VZY9_HUMAN	F8VZY9	ASSGLTVEVD	A[Dimethyl (N-term)]PK[Dimethyl (K)]SQDLAK[Dimethyl (K)]IMADIR	APKSQDLAKIMADIR	KRT18	1.31481														KRT18	KRT18	KRT18	KRT18	KRT18	KRT18	KRT18	KRT18	KRT18	#N/A		Both				1.4737	1.21679	1.22492	1.34381					-5.81337	0.256047	-0.057847	-0.81007
hela	Keratin, type I cytoskeletal 18 OS=Homo sapiens OX=9606 GN=KRT18 PE=1 SV=1	F8VZY9_HUMAN	F8VZY9	AETTLTELRR	T[Dimethyl (N-term)]VQSLEIDLDSMR	TVQSLEIDLDSMR	KRT18	1.77073														KRT18	KRT18	KRT18	KRT18	KRT18	KRT18	KRT18	KRT18	KRT18	#N/A		Hela2				1.83337	1.58667	1.64673	2.01613					-1.79209	-0.109608	-0.203121	-0.81007
hela	Keratin, type I cytoskeletal 18 OS=Homo sapiens OX=9606 GN=KRT18 PE=1 SV=2	K1C18_HUMAN	P05783	ASSGLTVEVD	A[Dimethyl (N-term)]PK[Dimethyl (K)]SQDLAK[Dimethyl (K)]IMADIR	APKSQDLAKIMADIR	KRT18	2.79537				KRT18			KRT18							KRT18	KRT18	KRT18	KRT18	KRT18	KRT18	KRT18	KRT18	KRT18	P05783		Both	2.69699	2.83576	2.85335						2.13943						0.65385
hela	Isoform 7 of La-related protein 4 OS=Homo sapiens OX=9606 GN=LARP4	LARP4_HUMAN	Q71RC2	NRVKPQFRSS	G[Dimethyl (N-term)]GSEHSTEGSVSLGDGQLNR	GGSEHSTEGSVSLGDGQLNR	LARP4	4.69502				LARP4				LARP4	LARP4	LARP4		LARP4		LARP4	LARP4	LARP4	LARP4	LARP4	LARP4	LARP4	LARP4	LARP4	#N/A		Hela1	2.77339	6.01967	5.29199						1.3902						1.54114
hela	Isoform 4 of DNA ligase 3 OS=Homo sapiens OX=9606 GN=LIG3	DNLI3_HUMAN	P49916	AVVQAKLTTT	G[Dimethyl (N-term)]QVTSPVK[Dimethyl (K)]GASFVTSTNPR	GQVTSPVKGASFVTSTNPR	LIG3	1.94941							LIG3	LIG3	LIG3	LIG3							LIG3	LIG3	LIG3	LIG3	LIG3	LIG3	P49916		Hela1	3.00875	0.567894	2.27157					-0.964531							-0.838068
hela	Isoform 6 of Prelamin-A/C OS=Homo sapiens OX=9606 GN=LMNA	LMNA_HUMAN	P02545	ETPSQRRATR	S[Dimethyl (N-term)]GAQASSTPLSPTR	SGAQASSTPLSPTR	LMNA	-1.44741				LMNA																			#N/A	LMNA	Hela1	-0.88765	-1.87829	-1.57629						-0.564104						-1.0974
hela	Isoform 5 of LIM domain only protein 7 OS=Homo sapiens OX=9606 GN=LMO7	LMO7_HUMAN	Q8WWI1	SAGSVKTSTT	G[Dimethyl (N-term)]VATTQSPTPR	GVATTQSPTPR	LMO7	1.9276								LMO7	LMO7	LMO7							LMO7	LMO7	LMO7	LMO7	LMO7	LMO7	#N/A		Both	1.59431	1.06131	3.12719					1.3937							-0.405584
hela	LIM domain only protein 7 OS=Homo sapiens OX=9606 GN=LMO7 PE=1 SV=2	F8WD26_HUMAN	F8WD26	SAGSVKTSTT	G[Dimethyl (N-term)]VATTQSPTPR	GVATTQSPTPR	LMO7	1.94104								LMO7	LMO7	LMO7							LMO7	LMO7	LMO7	LMO7	LMO7	LMO7	#N/A		Both				2.3664	1.77306	1.59815	2.02653					-1.66328	0.361533	-2.50711	2.48448
hela	Protein LSM14 homolog A (Fragment) OS=Homo sapiens OX=9606 GN=LSM14A PE=1 SV=2	K7EMZ9_HUMAN	K7EMZ9	GVAGSSLTSF	G[Dimethyl (N-term)]TETSNSGTLPQSSAVGSAFTQDTR	GTETSNSGTLPQSSAVGSAFTQDTR	LSM14A	2.30267								LSM14A	LSM14A	LSM14A	LSM14A	LSM14A	LSM14A					LSM14A	LSM14A				#N/A	LSM14A	Both				2.98662	2.51472	2.40999	1.29934					0.402232	0.483879	1.00942	1.52088
hela	Isoform 2 of Protein LSM14 homolog A OS=Homo sapiens OX=9606 GN=LSM14A	LS14A_HUMAN	Q8ND56	GVAGSSLTSF	G[Dimethyl (N-term)]TETSNSGTLPQSSAVGSAFTQDTR	GTETSNSGTLPQSSAVGSAFTQDTR	LSM14A	3.22655								LSM14A	LSM14A	LSM14A	LSM14A	LSM14A	LSM14A					LSM14A	LSM14A				Q8ND56	LSM14A	Both	3.01451	3.47101	3.19412												3.54413
hela	Matrin-3 (Fragment) OS=Homo sapiens OX=9606 GN=MATR3 PE=1 SV=1	D6RCM3_HUMAN	D6RCM3	LGMSSSLNQQ	G[Dimethyl (N-term)]AHSALSSASTSSHNLQSIFNIGSR	GAHSALSSASTSSHNLQSIFNIGSR	MATR3	2.17158								MATR3	MATR3	MATR3	MATR3	MATR3	MATR3	MATR3	MATR3	MATR3	MATR3	MATR3	MATR3	MATR3	MATR3	MATR3	#N/A		Hela1	1.76976	2.60496	2.14003												5.74925
hela	Matrin-3 OS=Homo sapiens OX=9606 GN=MATR3 PE=1 SV=1	A8MXP9_HUMAN	A8MXP9	TARLASLMNL	G[Dimethyl (N-term)]MSSSLNQQGAHSALSSASTSSHNLQSIFNIGSR	GMSSSLNQQGAHSALSSASTSSHNLQSIFNIGSR	MATR3	4.37837								MATR3	MATR3	MATR3	MATR3	MATR3	MATR3	MATR3	MATR3	MATR3	MATR3	MATR3	MATR3	MATR3	MATR3	MATR3	#N/A		Both				5.4894	6.44186	-0.266217	5.84842					0.653644	0.527448	1.21324	-0.978241
hela	Matrin-3 (Fragment) OS=Homo sapiens OX=9606 GN=MATR3 PE=1 SV=1	D6RCM3_HUMAN	D6RCM3	TARLASLMNL	G[Dimethyl (N-term)]MSSSLNQQGAHSALSSASTSSHNLQSIFNIGSR	GMSSSLNQQGAHSALSSASTSSHNLQSIFNIGSR	MATR3	4.3842								MATR3	MATR3	MATR3	MATR3	MATR3	MATR3	MATR3	MATR3	MATR3	MATR3	MATR3	MATR3	MATR3	MATR3	MATR3	#N/A		Both	2.5619	4.74002	5.85067					5.14098							5.74925
hela	Isoform 2 of Malate dehydrogenase, mitochondrial OS=Homo sapiens OX=9606 GN=MDH2	MDHM_HUMAN	P40926	RSFSTSAQNN	A[Dimethyl (N-term)]K[Dimethyl (K)]VAVLGASGGIGQPLSLLLK[Dimethyl (K)]NSPLVSR	AKVAVLGASGGIGQPLSLLLKNSPLVSR	MDH2	-2.16352				MDH2																			P40926		Both	-0.984615	-2.19293	-3.313												0.432534
hela	Malate dehydrogenase, mitochondrial OS=Homo sapiens OX=9606 GN=MDH2 PE=1 SV=3	MDHM_HUMAN	P40926	VTTLDIVRAN	T[Dimethyl (N-term)]FVAELK[Dimethyl (K)]GLDPAR	TFVAELKGLDPAR	MDH2	-1.40206				MDH2																			P40926		Hela1	-2.74023	-0.964037	-0.501912							-3.78432					-0.847953
hela	Malate dehydrogenase, mitochondrial OS=Homo sapiens OX=9606 GN=MDH2 PE=1 SV=3	MDHM_HUMAN	P40926	RSFSTSAQNN	A[Dimethyl (N-term)]K[Dimethyl (K)]VAVLGASGGIGQPLSLLLK[Dimethyl (K)]NSPLVSR	AKVAVLGASGGIGQPLSLLLKNSPLVSR	MDH2	-0.509548				MDH2																			P40926		Both				-1.2347	0.217164	-1.12878	0.108118					0.303622	0.322849	0.901148	0.193996
hela	Macrophage migration inhibitory factor OS=Homo sapiens OX=9606 GN=MIF PE=1 SV=4	MIF_HUMAN	P14174	M	P[Dimethyl (N-term)]MFIVNTNVPR	PMFIVNTNVPR	MIF	-2.32806				MIF																			P14174		Hela1	-3.59876	-1.75247	-1.63296							-0.15288					0.641975
hela	Malonyl-CoA decarboxylase, mitochondrial OS=Homo sapiens OX=9606 GN=MLYCD PE=1 SV=3	DCMC_HUMAN	O95822	LPPRPPGPRL	A[Dimethyl (N-term)]SGQAAGALER	ASGQAAGALER	MLYCD	-1.38833	MLYCD																						#N/A		Hela1	-1.93723	-0.291006	-1.93674					-2.18061							-2.06109
hela	39S ribosomal protein L48, mitochondrial OS=Homo sapiens OX=9606 GN=MRPL48 PE=1 SV=2	RM48_HUMAN	Q96GC5	VLCLRNNTIF	K[Dimethyl (N-term)][Dimethyl (K)]QAFSLLR	KQAFSLLR	MRPL48	-2.90504				MRPL48																			Q96GC5		Hela1	-2.00351	-2.71739	-3.9942												-0.0457153
hela	28S ribosomal protein S2, mitochondrial OS=Homo sapiens OX=9606 GN=MRPS2 PE=1 SV=1	RT02_HUMAN	Q9Y399	RPARPSRRTL	G[Dimethyl (N-term)]SATALMIR	GSATALMIR	MRPS2	3.6087	MRPS2																						Q9Y399		Hela1	4.06707	4.41245	2.34657						3.41706						2.39511
hela	Moesin OS=Homo sapiens OX=9606 GN=MSN PE=1 SV=3	MOES_HUMAN	P26038	QQELEEQTRR	A[Dimethyl (N-term)]LELEQER	ALELEQER	MSN	-1.02636				P26038																					Hela1	-0.899182	-1.09966	-1.08025							-0.610159					-0.341199
hela	Myosin-9 OS=Homo sapiens OX=9606 GN=MYH9 PE=1 SV=4	MYH9_HUMAN	P35579	LKTELEDTLD	S[Dimethyl (N-term)]TAAQQELR	STAAQQELR	MYH9	2.71195	MYH9			MYH9																			P35579		Hela1	3.58901	1.77207	2.77477												0.681788
hela	Nucleolin OS=Homo sapiens OX=9606 GN=NCL PE=1 SV=3	NUCL_HUMAN	P19338	NFNKSAPELK	T[Dimethyl (N-term)]GISDVFAK[Dimethyl (K)]NDLAVVDVR	TGISDVFAKNDLAVVDVR	NCL	-1.11967	NCL			NCL																			P19338		Hela1	-0.792934	-0.774897	-1.79117						-3.44594						-2.1469
hela	Isoform 3 of Protein NEDD1 OS=Homo sapiens OX=9606 GN=NEDD1	NEDD1_HUMAN	Q8NHV4	FKQLAKLVTS	G[Dimethyl (N-term)]AESGNLNTSPSSNQTR	GAESGNLNTSPSSNQTR	NEDD1	5.24681							NEDD1	NEDD1	NEDD1	NEDD1	NEDD1	NEDD1	NEDD1	NEDD1	NEDD1	NEDD1	NEDD1	NEDD1	NEDD1	NEDD1	NEDD1	NEDD1	#N/A		Hela1	5.42102	5.45584	4.86356							0.532822					0.508195
hela	Isoform 3 of Cysteine desulfurase, mitochondrial OS=Homo sapiens OX=9606 GN=NFS1	NFS1_HUMAN	Q9Y697	ESEAAMERAR	Q[Dimethyl (N-term)]QVASLIGADP	QQVASLIGADP	NFS1	-2.83489				NFS1																			Q9Y697		Hela1	-2.39747	-2.80644	-3.30076												-2.16792
hela	Cleavage and polyadenylation specificity factor subunit 5 OS=Homo sapiens OX=9606 GN=NUDT21 PE=1 SV=1	CPSF5_HUMAN	O43809	TGWPRGVTQF	G[Dimethyl (N-term)]NK[Dimethyl (K)]YIQQTK[Dimethyl (K)]PLTLER	GNKYIQQTKPLTLER	NUDT21	4.35612	NUDT21			NUDT21																			O43809		Hela1	2.83537	6.16513	4.06784												0.772264
hela	Isoform 2 of Polyadenylate-binding protein 1 OS=Homo sapiens OX=9606 GN=PABPC1	PABP1_HUMAN	P11940	ARPHPAVHVQ	G[Dimethyl (N-term)]QEPLTASMLASAPPQEQK[Dimethyl (K)]QMLGER	GQEPLTASMLASAPPQEQKQMLGER	PABPC1	1.83209				PABPC1				PABPC1	PABPC1	PABPC1	PABPC1	PABPC1	PABPC1	PABPC1	PABPC1	PABPC1	PABPC1	PABPC1	PABPC1	PABPC1	PABPC1	PABPC1	P11940		Hela1	2.14848	1.8252	1.5226						-0.393506						0.245439
hela	Polyadenylate-binding protein OS=Homo sapiens OX=9606 GN=PABPC1 PE=1 SV=1	E7EQV3_HUMAN	E7EQV3	TQTMGPRPAA	A[Dimethyl (N-term)]AAAATPAVR	AAAAATPAVR	PABPC1	7.75625								PABPC1	PABPC1	PABPC1	PABPC1	PABPC1	PABPC1	PABPC1	PABPC1	PABPC1	PABPC1	PABPC1	PABPC1	PABPC1	PABPC1	PABPC1	#N/A		Both				8.38758	7.10838	6.86466	8.66437					1.38309	-4.1235	-1.88635	1.22288
hela	Polyadenylate-binding protein OS=Homo sapiens OX=9606 GN=PABPC1 PE=1 SV=1	E7EQV3_HUMAN	E7EQV3	TSTQTMGPRP	A[Dimethyl (N-term)]AAAAAATPAVR	AAAAAAATPAVR	PABPC1	11.2125								PABPC1	PABPC1	PABPC1	PABPC1	PABPC1	PABPC1	PABPC1	PABPC1	PABPC1	PABPC1	PABPC1	PABPC1	PABPC1	PABPC1	PABPC1	#N/A		Both					10.8855	10.8348	11.9173					4.97988	7.42204	5.56719	1.22288
hela	Polyadenylate-binding protein 3 OS=Homo sapiens OX=9606 GN=PABPC3 PE=1 SV=2	PABP3_HUMAN	Q9H361	QTVGPRPAAA	A[Dimethyl (N-term)]AAAATPAVR	AAAAATPAVR	PABPC3	1.72273	PABPC3						PABPC3	PABPC3	PABPC3	PABPC3	PABPC3	PABPC3	PABPC3	PABPC3	PABPC3	PABPC3	PABPC3	PABPC3	PABPC3	PABPC3	PABPC3	PABPC3	#N/A		Both		1.72273													0.64264
hela	Polyadenylate-binding protein 3 OS=Homo sapiens OX=9606 GN=PABPC3 PE=1 SV=2	PABP3_HUMAN	Q9H361	TVGPRPAAAA	A[Dimethyl (N-term)]AAATPAVR	AAAATPAVR	PABPC3	2.10877	PABPC3						PABPC3	PABPC3	PABPC3	PABPC3	PABPC3	PABPC3	PABPC3	PABPC3	PABPC3	PABPC3	PABPC3	PABPC3	PABPC3	PABPC3	PABPC3	PABPC3	#N/A		Hela1	1.41855	2.81957	2.08819							-1.21428					0.64264
hela	Polyadenylate-binding protein 3 OS=Homo sapiens OX=9606 GN=PABPC3 PE=1 SV=2	PABP3_HUMAN	Q9H361	STQTVGPRPA	A[Dimethyl (N-term)]AAAAAATPAVR	AAAAAAATPAVR	PABPC3	3.41263	PABPC3						PABPC3	PABPC3	PABPC3	PABPC3	PABPC3	PABPC3	PABPC3	PABPC3	PABPC3	PABPC3	PABPC3	PABPC3	PABPC3	PABPC3	PABPC3	PABPC3	#N/A		Both	3.86868	2.59617	3.77305												0.64264
hela	Isoform 3 of Polyadenylate-binding protein 4 OS=Homo sapiens OX=9606 GN=PABPC4	PABP4_HUMAN	Q13310	QAPQPAVHVQ	G[Dimethyl (N-term)]QEPLTASMLAAAPPQEQK[Dimethyl (K)]QMLGER	GQEPLTASMLAAAPPQEQKQMLGER	PABPC4	2.72886				PABPC4				PABPC4	PABPC4	PABPC4				PABPC4	PABPC4	PABPC4	PABPC4	PABPC4	PABPC4				Q13310		Hela1	3.36837	1.89871	2.91951												-0.544458
hela	Poly(rC)-binding protein 1 OS=Homo sapiens OX=9606 GN=PCBP1 PE=1 SV=2	PCBP1_HUMAN	Q15365	NNLIGCIIGR	Q[Dimethyl (N-term)]GANINEIR	QGANINEIR	PCBP1	-0.811149	PCBP1			PCBP1				PCBP1	PCBP1	PCBP1	PCBP1	PCBP1	PCBP1	PCBP1	PCBP1		PCBP1	PCBP1	PCBP1	PCBP1	PCBP1	PCBP1	Q15365		Hela1	-1.00604	-1.16257	-0.26484												0.53472
hela	Poly(rC)-binding protein 1 OS=Homo sapiens OX=9606 GN=PCBP1 PE=1 SV=2	PCBP1_HUMAN	Q15365	GPPLDAYSIQ	G[Dimethyl (N-term)]QHTISPLDLAK[Dimethyl (K)]LNQVAR	GQHTISPLDLAKLNQVAR	PCBP1	1.71162	PCBP1			PCBP1				PCBP1	PCBP1	PCBP1	PCBP1	PCBP1	PCBP1	PCBP1	PCBP1	PCBP1	PCBP1	PCBP1	PCBP1	PCBP1	PCBP1	PCBP1	Q15365		Hela1	0.500628	2.33644	2.29778					-1.79291							0.53472
hela	Protein disulfide-isomerase A3 OS=Homo sapiens OX=9606 GN=PDIA3 PE=1 SV=4	PDIA3_HUMAN	P30101	FAPWCGHCKR	L[Dimethyl (N-term)]APEYEAAATR	LAPEYEAAATR	PDIA3	1.02983	PDIA3																						P30101		Hela1	1.05912	1.50404	0.526334												0.615475
hela	D-3-phosphoglycerate dehydrogenase OS=Homo sapiens OX=9606 GN=PHGDH PE=1 SV=4	SERA_HUMAN	O43175	KGVRVVNCAR	G[Dimethyl (N-term)]GIVDEGALLR	GGIVDEGALLR	PHGDH	-2.72474	PHGDH			PHGDH		PHGDH																	O43175		Hela1	-4.15564	-2.08345	-1.93513												-0.085176
hela	Isoform 3 of Pyruvate kinase PKM OS=Homo sapiens OX=9606 GN=PKM	KPYM_HUMAN	P14618	VLDGADCIML	S[Dimethyl (N-term)]GETAK[Dimethyl (K)]GDYPLEAVR	SGETAKGDYPLEAVR	PKM	-1.50014				PKM																			P14618		Hela1	-2.42904	-0.31978	-1.75159						1.21353						1.39154
hela	Isoform 9 of Plectin OS=Homo sapiens OX=9606 GN=PLEC	PLEC_HUMAN	Q15149	GWLYYEAGQR	F[Dimethyl (N-term)]LEVQYLT	FLEVQYLT	PLEC	-1.93842				PLEC				PLEC	PLEC	PLEC	PLEC	PLEC	PLEC	PLEC	PLEC	PLEC	PLEC	PLEC	PLEC	PLEC	PLEC	PLEC	#N/A		Hela1	-2.46682	-1.9691	-1.37934					-0.0385106							0.975362
hela	Isoform 9 of Plectin OS=Homo sapiens OX=9606 GN=PLEC	PLEC_HUMAN	Q15149	SRRQVEEAER	L[Dimethyl (N-term)]K[Dimethyl (K)]QSAEEQAQAR	LKQSAEEQAQAR	PLEC	-1.82098				PLEC				PLEC	PLEC	PLEC	PLEC	PLEC	PLEC	PLEC	PLEC	PLEC	PLEC	PLEC	PLEC	PLEC	PLEC	PLEC	#N/A		Hela1	0.0220025	-2.97743	-2.50751												0.975362
hela	Isoform 9 of Plectin OS=Homo sapiens OX=9606 GN=PLEC	PLEC_HUMAN	Q15149	IEKTEIIRQQ	G[Dimethyl (N-term)]LASYDYVR	GLASYDYVR	PLEC	0.876096				PLEC				PLEC	PLEC	PLEC	PLEC	PLEC	PLEC	PLEC	PLEC	PLEC	PLEC	PLEC	PLEC	PLEC	PLEC	PLEC	#N/A		Hela1	1.04037	0.641969	0.945953					2.37509							0.975362
hela	Peptidyl-prolyl cis-trans isomerase A OS=Homo sapiens OX=9606 GN=PPIA PE=1 SV=2	PPIA_HUMAN	P62937	MVNPTVF	F[Dimethyl (N-term)]DIAVDGEPLGR	FDIAVDGEPLGR	PPIA	-0.866045	PPIA			PPIA																			P62937		Hela1	-0.821688	-0.713647	-1.0628												-0.0559685
hela	Isoform 3 of Polypyrimidine tract-binding protein 1 OS=Homo sapiens OX=9606 GN=PTBP1	PTBP1_HUMAN	P26599	GFPPTFAIPQ	A[Dimethyl (N-term)]AGLSVPNVHGALAPLAIPSAAAAAAAAGR	AAGLSVPNVHGALAPLAIPSAAAAAAAAGR	PTBP1	-1.08947							PTBP1	PTBP1	PTBP1	PTBP1	PTBP1	PTBP1	PTBP1	PTBP1	PTBP1	PTBP1	PTBP1	PTBP1	PTBP1	PTBP1	PTBP1	PTBP1	P26599	PTBP1	Hela1	-1.32058	-0.705257	-1.24257						1.48529						1.37325
hela	Isoform 3 of Polypyrimidine tract-binding protein 1 OS=Homo sapiens OX=9606 GN=PTBP1	PTBP1_HUMAN	P26599	SKHQNVQLPR	E[Dimethyl (N-term)]GQEDQGLTK[Dimethyl (K)]DYG	EGQEDQGLTKDYG	PTBP1	5.16171							PTBP1	PTBP1	PTBP1	PTBP1	PTBP1	PTBP1	PTBP1	PTBP1	PTBP1	PTBP1	PTBP1	PTBP1	PTBP1	PTBP1	PTBP1	PTBP1	P26599	PTBP1	Hela1	2.42956	6.13504	6.92052						0.585563						1.37325
hela	Isoform 5 of Poly(U)-binding-splicing factor PUF60 OS=Homo sapiens OX=9606 GN=PUF60	PUF60_HUMAN	Q9UHX1	TNLQMAAVTM	G[Dimethyl (N-term)]FGDPLSPLQSMAAQR	GFGDPLSPLQSMAAQR	PUF60	2.99106							PUF60					PUF60	PUF60	PUF60	PUF60	PUF60	PUF60		PUF60	PUF60		PUF60	Q9UHX1	PUF60	Hela1	2.24911	2.91516	3.8089												2.02544
hela	RNA-binding protein 12 OS=Homo sapiens OX=9606 GN=RBM12 PE=1 SV=1	RBM12_HUMAN	Q9NTZ6	GGHITFKQNM	G[Dimethyl (N-term)]PSGQTHPPPQTLPR	GPSGQTHPPPQTLPR	RBM12	3.0369	RBM12			RBM12				RBM12	RBM12	RBM12	RBM12	RBM12	RBM12	RBM12	RBM12	RBM12	RBM12	RBM12	RBM12	RBM12	RBM12	RBM12	Q9NTZ6		Hela1	2.34673	4.25612	2.50787						1.93612						2.23585
hela	RNA-binding protein 14 OS=Homo sapiens OX=9606 GN=RBM14 PE=1 SV=2	RBM14_HUMAN	Q96PK6	GAQGSSLASY	G[Dimethyl (N-term)]NQPSSYGAQAASSYGVR	GNQPSSYGAQAASSYGVR	RBM14	0.879956	RBM14			RBM14				RBM14	RBM14	RBM14	RBM14	RBM14	RBM14	RBM14	RBM14	RBM14	RBM14	RBM14	RBM14	RBM14	RBM14	RBM14	Q96PK6		Hela1	1.77304	0.155469	0.711361					-0.0192834							2.22076
hela	RNA-binding protein 14 OS=Homo sapiens OX=9606 GN=RBM14 PE=1 SV=2	RBM14_HUMAN	Q96PK6	AAAASSLNSY	G[Dimethyl (N-term)]AQGSSLASYGNQPSSYGAQAASSYGVR	GAQGSSLASYGNQPSSYGAQAASSYGVR	RBM14	1.39157	RBM14			RBM14				RBM14	RBM14	RBM14	RBM14	RBM14	RBM14	RBM14	RBM14	RBM14	RBM14	RBM14	RBM14	RBM14	RBM14	RBM14	Q96PK6		Hela1	1.66781	1.12613	1.38075							-0.127232					2.22076
hela	Ral guanine nucleotide dissociation stimulator-like 2 OS=Homo sapiens OX=9606 GN=RGL2 PE=1 SV=1	RGL2_HUMAN	O15211	GVTSGPSASG	T[Dimethyl (N-term)]PPSEGGGGSFPR	TPPSEGGGGSFPR	RGL2	-1.35609	RGL2																						#N/A		Hela1	0.925865	-2.11501	-2.87911							-5.27637					-4.62639
hela	Isoform 2 of 60S ribosomal protein L12 OS=Homo sapiens OX=9606 GN=RPL12	RL12_HUMAN	P30050	M	P[Dimethyl (N-term)]PK[Dimethyl (K)]FDPNEIK[Dimethyl (K)]VVYLR	PPKFDPNEIKVVYLR	RPL12	-8.61363				RPL12			RPL12																P30050		Hela1	-7.15808	-9.07708	-9.60572						-5.20466						-3.50752
hela	Isoform 2 of 60S ribosomal protein L12 OS=Homo sapiens OX=9606 GN=RPL12	RL12_HUMAN	P30050	MP	P[Dimethyl (N-term)]K[Dimethyl (K)]FDPNEIK[Dimethyl (K)]VVYLR	PKFDPNEIKVVYLR	RPL12	-2.69134				RPL12			RPL12																P30050		Hela1	0.056083	-4.33297	-3.79713					-1.76214							-3.50752
hela	60S ribosomal protein L19 OS=Homo sapiens OX=9606 GN=RPL19 PE=1 SV=1	RL19_HUMAN	P84098	KKKVWLDPNE	T[Dimethyl (N-term)]NEIANANSR	TNEIANANSR	RPL19	1.22857	RPL19			RPL19																			P84098		Hela1	1.64091	1.90038	0.144411					0.0626185							0.0466434
hela	60S ribosomal protein L27 OS=Homo sapiens OX=9606 GN=RPL27 PE=1 SV=2	RL27_HUMAN	P61353	M	G[Dimethyl (N-term)]K[Dimethyl (K)]FMK[Dimethyl (K)]PGK[Dimethyl (K)]VVLVLAGR	GKFMKPGKVVLVLAGR	RPL27	-3.18768	RPL27			RPL27																			P61353		Hela1	-5.17072	-2.18504	-2.20727					0.916348							1.09136
hela	60S ribosomal protein L4 OS=Homo sapiens OX=9606 GN=RPL4 PE=1 SV=5	RL4_HUMAN	P36578	NRQPYAVSEL	A[Dimethyl (N-term)]GHQTSAESWGTGR	AGHQTSAESWGTGR	RPL4	1.19995	RPL4			RPL4																			P36578		Hela1	1.63811	2.25811	-0.296358						0.382157						0.234794
hela	60S ribosomal protein L5 OS=Homo sapiens OX=9606 GN=RPL5 PE=1 SV=3	RL5_HUMAN	P46777	M	G[Dimethyl (N-term)]FVK[Dimethyl (K)]VVK[Dimethyl (K)]NK[Dimethyl (K)]AYFK[Dimethyl (K)]R	GFVKVVKNKAYFKR	RPL5	0.980445	RPL5			RPL5																			P46777		Hela1	0.65264	0.739152	1.54954					0.368714							0.437193
hela	Regulation of nuclear pre-mRNA domain-containing protein 2 OS=Homo sapiens OX=9606 GN=RPRD2 PE=1 SV=1	RPRD2_HUMAN	Q5VT52	NLNIPILSSL	G[Dimethyl (N-term)]SSAPSESHPSDFQR	GSSAPSESHPSDFQR	RPRD2	-0.560878								RPRD2	RPRD2	RPRD2	RPRD2	RPRD2	RPRD2	RPRD2	RPRD2	RPRD2	RPRD2	RPRD2	RPRD2	RPRD2	RPRD2	RPRD2	Q5VT52		Both				-2.30749		0.842314	-0.21746					-0.212108	-0.234516	-0.342004	0.728847
hela	Isoform 5 of Regulation of nuclear pre-mRNA domain-containing protein 2 OS=Homo sapiens OX=9606 GN=RPRD2	RPRD2_HUMAN	Q5VT52	NLNIPILSSL	G[Dimethyl (N-term)]SSAPSESHPSDFQR	GSSAPSESHPSDFQR	RPRD2	6.8878								RPRD2	RPRD2	RPRD2	RPRD2	RPRD2	RPRD2	RPRD2	RPRD2	RPRD2	RPRD2	RPRD2	RPRD2	RPRD2	RPRD2	RPRD2	Q5VT52		Both	5.89658	7.24075	7.52606					0.944436							0.506917
hela	40S ribosomal protein S16 OS=Homo sapiens OX=9606 GN=RPS16 PE=1 SV=2	RS16_HUMAN	P62249	MP	S[Dimethyl (N-term)]K[Dimethyl (K)]GPLQSVQVFGR	SKGPLQSVQVFGR	RPS16	-1.95482	RPS16			RPS16																			P62249		Hela1	-4.59148	-0.102613	-1.17037							-7.1367					-0.811215
hela	40S ribosomal protein S19 OS=Homo sapiens OX=9606 GN=RPS19 PE=1 SV=2	RS19_HUMAN	P39019	M	P[Dimethyl (N-term)]GVTVK[Dimethyl (K)]DVNQQEFVR	PGVTVKDVNQQEFVR	RPS19	-2.65834	RPS19			RPS19																			P39019		Hela1	-2.32229	-1.5138	-4.13892						-0.492595						-0.391017
hela	40S ribosomal protein S19 OS=Homo sapiens OX=9606 GN=RPS19 PE=1 SV=2	RS19_HUMAN	P39019	MP	G[Dimethyl (N-term)]VTVK[Dimethyl (K)]DVNQQEFVR	GVTVKDVNQQEFVR	RPS19	-2.0055	RPS19			RPS19																			P39019		Hela1	0.304623	-0.261088	-6.06004							-0.610086					-0.391017
hela	40S ribosomal protein S21 OS=Homo sapiens OX=9606 GN=RPS21 PE=1 SV=1	RS21_HUMAN	P63220	MGESDDSILR	L[Dimethyl (N-term)]AK[Dimethyl (K)]ADGIVSK[Dimethyl (K)]NF	LAKADGIVSKNF	RPS21	-1.24972	RPS21			RPS21																			P63220	RPS21	Hela1	-0.479804	-1.51205	-1.75731							0.703024					0.658591
hela	40S ribosomal protein SA OS=Homo sapiens OX=9606 GN=RPSA PE=1 SV=4	RSSA_HUMAN	P08865	TWEKLLLAAR	A[Dimethyl (N-term)]IVAIENPADVSVISSR	AIVAIENPADVSVISSR	RPSA	-0.792519	RPSA			RPSA																			P08865		Hela1	-1.78809	-0.379301	-0.210165												-1.28968
hela	Ribosomal RNA processing protein 1 homolog B OS=Homo sapiens OX=9606 GN=RRP1B PE=1 SV=3	RRP1B_HUMAN	Q14684	M	A[Dimethyl (N-term)]PAMQPAEIQFAQR	APAMQPAEIQFAQR	RRP1B	2.11403	RRP1B																						#N/A		Hela2				1.11665	1.52115	1.68034	4.13797							-2.3148	0.213555
hela	Protein S100-A4 OS=Homo sapiens OX=9606 GN=S100A4 PE=1 SV=1	S10A4_HUMAN	P26447	KSELKELLTR	E[Dimethyl (N-term)]LPSFLGK[Dimethyl (K)]R	ELPSFLGKR	S100A4	-0.991514				S100A4																			#N/A		Hela2				-1.41389	-1.28439	-1.68754	0.419754					-1.98421	-0.343686	0.329882	0.466505
hela	Vesicle-trafficking protein SEC22b OS=Homo sapiens OX=9606 GN=SEC22B PE=1 SV=4	SC22B_HUMAN	O75396	YIDSCARRNL	G[Dimethyl (N-term)]SINTELQDVQR	GSINTELQDVQR	SEC22B	2.15479	SEC22B			SEC22B																			O75396		Hela1	1.86867	2.01969	2.57603					-3.77218							-0.48855
hela	Splicing factor 3B subunit 2 OS=Homo sapiens OX=9606 GN=SF3B2 PE=1 SV=2	SF3B2_HUMAN	Q13435	WQTKPKLTIH	G[Dimethyl (N-term)]DLYYEGK[Dimethyl (K)]EFETR	GDLYYEGKEFETR	SF3B2	2.68726	SF3B2			SF3B2			SF3B2	SF3B2			SF3B2			SF3B2	SF3B2	SF3B2	SF3B2	SF3B2	SF3B2		SF3B2		Q13435	SF3B2	Hela1	0.902963	3.57545	3.58337												-0.880704
hela	U2 small nuclear ribonucleoprotein A' OS=Homo sapiens OX=9606 GN=SNRPA1 PE=1 SV=2	RU2A_HUMAN	P09661	M	V[Dimethyl (N-term)]K[Dimethyl (K)]LTAELIEQAAQYTNAVR	VKLTAELIEQAAQYTNAVR	SNRPA1	-1.36388	SNRPA1			SNRPA1																			P09661		Hela1	-1.57462	-0.600199	-1.91681					0.447247							0.433173
hela	Isoform 2 of Small nuclear ribonucleoprotein-associated protein N OS=Homo sapiens OX=9606 GN=SNRPN	RSMN_HUMAN	P63162	DSQTVGKSSK	M[Dimethyl (N-term)]LQHIDYR	MLQHIDYR	SNRPN	1.39123				SNRPN																			P63162		Hela1	1.91921	0.651987	1.6025												0.222615
hela	SNW domain-containing protein 1 OS=Homo sapiens OX=9606 GN=SNW1 PE=1 SV=1	SNW1_HUMAN	Q13573	SGSDRRQRGR	E[Dimethyl (N-term)]GPVQFEEDPFGLDK[Dimethyl (K)]	EGPVQFEEDPFGLDK	SNW1	1.51981	SNW1			SNW1																			Q13573		Hela1	1.25321	1.18111	2.12511						-1.867						-1.71927
hela	Transcription factor Sp3 OS=Homo sapiens OX=9606 GN=SP3 PE=1 SV=1	H0Y6K5_HUMAN	H0Y6K5	INADGHLINT	G[Dimethyl (N-term)]QAMDSSDNSER	GQAMDSSDNSER	SP3	-1.1676								SP3	SP3	SP3				SP3	SP3	SP3	SP3	SP3	SP3	SP3	SP3	SP3	#N/A		Hela2				0.047288	-1.70591	-2.96058	-0.051195					2.36459	-0.265002	-0.247855	-0.146906
hela	Isoform 2 of Sequestosome-1 OS=Homo sapiens OX=9606 GN=SQSTM1	SQSTM_HUMAN	Q13501	DPSVNFLKNV	G[Dimethyl (N-term)]ESVAAALSPLGIEVDIDVEHGGK[Dimethyl (K)]R	GESVAAALSPLGIEVDIDVEHGGKR	SQSTM1	-0.874891								SQSTM1	SQSTM1	SQSTM1	SQSTM1	SQSTM1		SQSTM1	SQSTM1	SQSTM1	SQSTM1	SQSTM1	SQSTM1				#N/A		Hela1	-0.987176	-0.812853	-0.824643							0.394525					0.505436
hela	Serine/arginine repetitive matrix protein 2 OS=Homo sapiens OX=9606 GN=SRRM2 PE=1 SV=2	SRRM2_HUMAN	Q9UQ35	RTPMSVLQQA	G[Dimethyl (N-term)]GSMMDGPGPR	GGSMMDGPGPR	SRRM2	3.39847	SRRM2			SRRM2				SRRM2					SRRM2	SRRM2	SRRM2	SRRM2	SRRM2	SRRM2	SRRM2				Q9UQ35	SRRM2	Hela1	2.15179	3.10618	4.93745						0.64524						4.43862
hela	Isoform 2 of Stomatin-like protein 2, mitochondrial OS=Homo sapiens OX=9606 GN=STOML2	STML2_HUMAN	Q9UJZ1	LASGRAPRRA	S[Dimethyl (N-term)]SGLPR	SSGLPR	STOML2	-1.03427																							Q9UJZ1		Hela1	-0.050723	-0.870089	-2.18201					-2.86607							-2.44391
hela	Transcription initiation factor TFIID subunit 7 OS=Homo sapiens OX=9606 GN=TAF7 PE=1 SV=1	TAF7_HUMAN	Q15545	DKEKKFIWNH	G[Dimethyl (N-term)]ITLPLK[Dimethyl (K)]NVR	GITLPLKNVR	TAF7	2.22556											TAF7	TAF7	TAF7	TAF7	TAF7	TAF7			TAF7				#N/A		Hela1	1.42385	2.30519	2.94764					1.53697							1.65649
hela	Toll-like receptor 10 OS=Homo sapiens OX=9606 GN=TLR10 PE=1 SV=2	TLR10_HUMAN	Q9BXR5	KETIHLMALR	E[Dimethyl (N-term)]LNIAFN	ELNIAFN	TLR10	-2.27742				TLR10																			#N/A		Hela1	-0.854662	-3.46208	-2.51553												3.91054
hela	Transmembrane protein 109 OS=Homo sapiens OX=9606 GN=TMEM109 PE=1 SV=1	TM109_HUMAN	Q9BVC6	DFAPPGQQKR	E[Dimethyl (N-term)]APVDVLTQIGR	EAPVDVLTQIGR	TMEM109	-0.938818	TMEM109																						Q9BVC6		Hela1	-1.06345	-0.898434	-0.854568					-0.217473							-0.285032
hela	Mitochondrial import receptor subunit TOM34 OS=Homo sapiens OX=9606 GN=TOMM34 PE=1 SV=2	TOM34_HUMAN	Q15785	MAP	K[Dimethyl (N-term)][Dimethyl (K)]FPDSVEELR	KFPDSVEELR	TOMM34	-2.3598				TOMM34																			Q15785		Hela1	-0.374888	-0.0862492	-6.61826							-3.82384					-1.48722
hela	Isoform 2 of Heat shock protein 75 kDa, mitochondrial OS=Homo sapiens OX=9606 GN=TRAP1	TRAP1_HUMAN	Q12931	WLRFIRGVVD	S[Dimethyl (N-term)]EDIPLNLSR	SEDIPLNLSR	TRAP1	-0.949067				TRAP1																			Q12931		Hela1	-1.63258	-0.710945	-0.503677						-1.62083						-1.90192
hela	Tubulin alpha-1C chain OS=Homo sapiens OX=9606 GN=TUBA1C PE=1 SV=1	TBA1C_HUMAN	Q9BQE3	SFGGGTGSGF	T[Dimethyl (N-term)]SLLMER	TSLLMER	TUBA1C	-1.08941	TUBA1C																						Q9BQE3		Hela1	-2.18787	-0.609296	-0.47106						0.956021						0.695766
hela	Tubulin alpha-1C chain OS=Homo sapiens OX=9606 GN=TUBA1C PE=1 SV=1	TBA1C_HUMAN	Q9BQE3	FLVFHSFGGG	T[Dimethyl (N-term)]GSGFTSLLMER	TGSGFTSLLMER	TUBA1C	1.36974	TUBA1C																						Q9BQE3		Both	0.66452	2.08867	1.35602						2.01303						0.695766
hela	Tubulin beta chain OS=Homo sapiens OX=9606 GN=TUBB PE=1 SV=2	TBB5_HUMAN	P07437	HGDSDLQLDR	I[Dimethyl (N-term)]SVYYNEATGGK[Dimethyl (K)]YVPR	ISVYYNEATGGKYVPR	TUBB	-0.871837	TUBB			TUBB																			P07437		Hela1	-0.794842	-0.884825	-0.935846					-1.01814							0.303098
hela	Tubulin beta-2B chain OS=Homo sapiens OX=9606 GN=TUBB2B PE=1 SV=1	TBB2B_HUMAN	Q9BVA1	FPGQLNADLR	K[Dimethyl (N-term)][Dimethyl (K)]LAVNMVPFPR	KLAVNMVPFPR	TUBB2B	-0.962663	TUBB2B																						Q9BVA1		Hela1	-1.8034	-0.582596	-0.501996					1.37421							0.545
hela	Isoform 3 of Gamma-tubulin complex component 6 OS=Homo sapiens OX=9606 GN=TUBGCP6	GCP6_HUMAN	Q96RT7	TSCEPYTRFI	H[Dimethyl (N-term)]DWVYSGVFR	HDWVYSGVFR	TUBGCP6	-5.22195							TUBGCP6																#N/A		Hela1	-5.967	-5.14065	-4.55821						0.70619						0.676912
hela	Thioredoxin, mitochondrial OS=Homo sapiens OX=9606 GN=TXN2 PE=1 SV=2	THIOM_HUMAN	Q99757	YTTRISLTTF	N[Dimethyl (N-term)]IQDGPDFQDR	NIQDGPDFQDR	TXN2	-0.782139				TXN2																			Q99757		Hela1	-0.936947	-1.21078	-0.19869					0.764367							0.910981
hela	Polyubiquitin-B OS=Homo sapiens OX=9606 GN=UBB PE=1 SV=1	UBB_HUMAN	P0CG47		M[Dimethyl (N-term)]QIFVK[Dimethyl (K)]	MQIFVK	UBB	-1.08689	UBB																						#N/A		Hela1	0.141658	-1.93161	-1.47071						-6.54735						-0.54184
hela	Isoform 2 of Ubiquilin-1 OS=Homo sapiens OX=9606 GN=UBQLN1	UBQL1_HUMAN	Q9UMX0	LGGLAGLSSL	G[Dimethyl (N-term)]LNTTNFSELQSQMQR	GLNTTNFSELQSQMQR	UBQLN1	2.65888								UBQLN1			UBQLN1	UBQLN1	UBQLN1							UBQLN1	UBQLN1	UBQLN1	#N/A		Hela1	0.912862	3.56546	3.49831						-0.497936						-0.427475
hela	Vimentin OS=Homo sapiens OX=9606 GN=VIM PE=1 SV=4	VIME_HUMAN	P08670	LPLVDTHSKR	T[Dimethyl (N-term)]LLIK[Dimethyl (K)]TVETR	TLLIKTVETR	VIM	0.641727				VIM																			P08670		Hela2				0.343402	1.337	0.767771	0.118738					-0.094169	2.8233	0.127009	0.517734
hela	Vimentin variant 3 OS=Homo sapiens OX=9606 GN=VIM PE=1 SV=1	B0YJC4_HUMAN	B0YJC4	GVRLLQDSVD	F[Dimethyl (N-term)]SLADAINTEFK[Dimethyl (K)]NTR	FSLADAINTEFKNTR	VIM	2.48804																							#N/A		Both				2.72603	2.29058	2.36321	2.57233					0.186362	0.105341	-0.164633	0.341126
hela	Vimentin OS=Homo sapiens OX=9606 GN=VIM PE=1 SV=4	VIME_HUMAN	P08670	QEQHVQIDVD	V[Dimethyl (N-term)]SK[Dimethyl (K)]PDLTAALR	VSKPDLTAALR	VIM	2.66034				VIM																			P08670		Hela1	2.5452	2.59633	2.83951												-0.0901304
hela	Vimentin OS=Homo sapiens OX=9606 GN=VIM PE=1 SV=4	VIME_HUMAN	P08670	QIQEQHVQID	V[Dimethyl (N-term)]DVSK[Dimethyl (K)]PDLTAALR	VDVSKPDLTAALR	VIM	2.91233				VIM																			P08670		Both	3.42255	2.33662	2.97782					-3.34645							-0.0901304
hela	Isoform 9 of Transcriptional coactivator YAP1 OS=Homo sapiens OX=9606 GN=YAP1	YAP1_HUMAN	P46937	AVSPGTLTPT	G[Dimethyl (N-term)]VVSGPAATPTAQHLR	GVVSGPAATPTAQHLR	YAP1	1.26694							YAP1	YAP1	YAP1	YAP1	YAP1	YAP1	YAP1	YAP1	YAP1	YAP1	YAP1	YAP1		YAP1	YAP1	YAP1	#N/A	YAP1	Hela1	-0.521496	2.13553	2.1868												-0.467937
hela	Isoform Short of 14-3-3 protein beta/alpha OS=Homo sapiens OX=9606 GN=YWHAB	1433B_HUMAN	P31946	ELSNEERNLL	S[Dimethyl (N-term)]VAYK[Dimethyl (K)]NVVGAR	SVAYKNVVGAR	YWHAB	1.13514				YWHAB																			P31946		Hela1	2.83562	-0.187592	0.757395						-1.32957						0.0446173
hela	14-3-3 protein beta/alpha (Fragment) OS=Homo sapiens OX=9606 GN=YWHAB PE=1 SV=1	Q4VY19_HUMAN	Q4VY19	RYDDMAAAMK	A[Dimethyl (N-term)]VTEQGHELSNEER	AVTEQGHELSNEER	YWHAB	2.89667																							#N/A		Both				3.64066	3.90164	-0.0319425	4.07632					-0.365533	0.400338	0.414634	-0.534694
hela	Isoform B of Manganese-transporting ATPase 13A1 OS=Homo sapiens OX=9606 GN=ATP13A1	AT131_HUMAN	Q9HD20	VKVVPTPNNG	S[Dimethyl (N-term)]TELVALHR	STELVALHR		-5.26683																							Q9HD20		Hela1	-4.86098	-4.77461	-6.1649						-4.01941						-2.91294
hela	Isoform 4 of Kinesin-like protein KIF1B OS=Homo sapiens OX=9606 GN=KIF1B	KIF1B_HUMAN	O60333	WKSHQFTSLR	D[Dimethyl (N-term)]LLWGNAVYLK[Dimethyl (K)]EANAI	DLLWGNAVYLKEANAI		-4.72641																							O60333		Hela1	-4.24238	-5.69075	-4.24609						-3.16264						-3.12957
hela	Isoform 2 of NADH dehydrogenase [ubiquinone] flavoprotein 1, mitochondrial OS=Homo sapiens OX=9606 GN=NDUFV1	NDUV1_HUMAN	P49821	AYIYIRGEFY	N[Dimethyl (N-term)]EASNLQVAIR	NEASNLQVAIR		-3.40386																							P49821		Hela1		-6.79686	-0.0108539					-1.9821							-1.96635
hela	Isoform 3 of Mitotic checkpoint serine/threonine-protein kinase BUB1 beta OS=Homo sapiens OX=9606 GN=BUB1B	BUB1B_HUMAN	O60566	CNKNNQALKI	V[Dimethyl (N-term)]DFSYSVDLR	VDFSYSVDLR		-3.08413																							#N/A	BUB1B	Hela1	-4.95936	-2.21025	-2.08277					-0.889244							-0.226941
hela	Isoform 2 of Very-long-chain enoyl-CoA reductase OS=Homo sapiens OX=9606 GN=TECR	TECR_HUMAN	Q9NZ01		M[Dimethyl (N-term)]K[Dimethyl (K)]HYEVEILDAK[Dimethyl (K)]TR	MKHYEVEILDAKTR		-2.59671																							Q9NZ01		Hela1	-0.766066	-3.14309	-3.88096						-1.2398						-0.881365
hela	cAMP-regulated phosphoprotein 19 OS=Homo sapiens OX=9606 GN=ARPP19 PE=1 SV=1	H3BQ52_HUMAN	H3BQ52		M[Dimethyl (N-term)]SAEVPEAASAEEQK[Dimethyl (K)]QK[Dimethyl (K)]Y	MSAEVPEAASAEEQKQKY		-2.35811																							#N/A		Hela1	-2.95868	-2.51767	-1.59797					-2.74994							-2.24673
hela	Protein/nucleic acid deglycase DJ-1 OS=Homo sapiens OX=9606 GN=PARK7 PE=1 SV=2	PARK7_HUMAN	Q99497	ILAKGAEEME	T[Dimethyl (N-term)]VIPVDVMR	TVIPVDVMR		-2.26821																							Q99497		Hela1	-4.50367	-0.561615	-1.73933												0.318446
hela	Isoform 2 of 40S ribosomal protein S20 OS=Homo sapiens OX=9606 GN=RPS20	RS20_HUMAN	P60866	M	A[Dimethyl (N-term)]FK[Dimethyl (K)]DTGK[Dimethyl (K)]TPVEPEVAIHR	AFKDTGKTPVEPEVAIHR		-1.98417				RPS20																			P60866		Both	-0.377904	-2.71921	-2.8554					1.22437							1.51854
hela	Actin, cytoplasmic 2 OS=Homo sapiens OX=9606 GN=ACTG1 PE=1 SV=1	ACTG_HUMAN	P63261	M	E[Dimethyl (N-term)]EEIAALVIDNGSGMC[Carbamidomethyl (C)]K[Dimethyl (K)]AGFAGDDAPR	EEEIAALVIDNGSGMCKAGFAGDDAPR		-1.953	ACTG1																						#N/A		Both	-2.57993	-1.415	-1.86407							-2.55256					-0.338744
hela	Ubiquitin-like protein 5 OS=Homo sapiens OX=9606 GN=UBL5 PE=1 SV=1	K7EQ43_HUMAN	K7EQ43		M[Dimethyl (N-term)]IEVVC[Carbamidomethyl (C)]NDR	MIEVVCNDR		-1.40205																							#N/A		Both				-1.44033	-1.29174	-1.23577	-1.64035					0.406046	0.669834	0.994342	-1.70684
hela	Chloride intracellular channel protein 4 OS=Homo sapiens OX=9606 GN=CLIC4 PE=1 SV=4	CLIC4_HUMAN	Q9Y696	NSPLPDEIDE	N[Dimethyl (N-term)]SMEDIK[Dimethyl (K)]FSTR	NSMEDIKFSTR		-1.12803																							Q9Y696		Hela1	-1.6542	-1.53202	-0.19788						0.440707						0.639766
hela	Prelamin-A/C OS=Homo sapiens OX=9606 GN=LMNA PE=1 SV=1	Q5TCI8_HUMAN	Q5TCI8	NTWGCGNSLR	T[Dimethyl (N-term)]ALINSTGEEVAMR	TALINSTGEEVAMR		-0.899199																							#N/A	LMNA	Hela2				-0.839427	-0.318016	-1.48554	-0.953818					-1.65929	-2.57739	-3.47729	0.229611
hela	Fructose-bisphosphate aldolase OS=Homo sapiens OX=9606 GN=ALDOA PE=1 SV=1	J3KPS3_HUMAN	J3KPS3	VVPLAGTNGE	T[Dimethyl (N-term)]TTQGLDGLSER	TTTQGLDGLSER		-0.796558																							#N/A	ALDOA	Hela2				-1.66221	-1.58961	0.558353	-0.492768					-2.67465	-0.9902	-0.459744	0.115997
hela	Guanosine-3',5'-bis(diphosphate) 3'-pyrophosphohydrolase MESH1 OS=Homo sapiens OX=9606 GN=HDDC3 PE=1 SV=1	H0YNP9_HUMAN	H0YNP9	M	G[Dimethyl (N-term)]SEAAQLLEAADFAAR	GSEAAQLLEAADFAAR		-0.700587																							#N/A	HDDC3	Hela2				-1.66042	0.081664	-1.01576	-0.207833					0.19493	-0.517189	1.07051	-0.90432
hela	Methylmalonyl-CoA mutase, mitochondrial OS=Homo sapiens OX=9606 GN=MMUT PE=1 SV=4	MUTA_HUMAN	P22033	GLTIDEFAPR	L[Dimethyl (N-term)]SFFWGIGMN	LSFFWGIGMN		0.903208																							P22033		Hela1	1.35676	0.453525	0.899339						1.10311						0.84329
hela	Isoform 9 of Aspartyl/asparaginyl beta-hydroxylase OS=Homo sapiens OX=9606 GN=ASPH	ASPH_HUMAN	Q12797	EVLAKAKDFR	Y[Dimethyl (N-term)]NLSEVLQGK[Dimethyl (K)]LGIYDADGDG	YNLSEVLQGKLGIYDADGDG		1.28962																							Q12797		Hela1	0.631536	1.69093	1.54641												1.0709
hela	Vimentin OS=Homo sapiens OX=9606 GN=VIM PE=1 SV=4	VIME_HUMAN	P08670	GVRLLQDSVD	F[Dimethyl (N-term)]SLADAINTEFK[Dimethyl (K)]NTR	FSLADAINTEFKNTR		1.68727				VIM																			P08670		Both	-0.254747	2.50042	2.81615						2.51583						-0.0901304
hela	Isoform Short of 14-3-3 protein beta/alpha OS=Homo sapiens OX=9606 GN=YWHAB	1433B_HUMAN	P31946	RYDDMAAAMK	A[Dimethyl (N-term)]VTEQGHELSNEER	AVTEQGHELSNEER		2.15907				YWHAB																			P31946		Both	1.13151	3.42202	1.92368					1.04289							0.0446173
HL1	4-aminobutyrate aminotransferase, mitochondrial OS=Mus musculus OX=10090 GN=Abat PE=1 SV=1	GABT_MOUSE	P61922	REDLLNNVAR	V[Dimethyl (N-term)]GK[Dimethyl (K)]TLLTGLLDLQAQYPQF	VGKTLLTGLLDLQAQYPQF	Abat	2.08086																							ABAT		HL1_1				4.19832	0.114869	0.584972	3.42529				-1.36073	-4.17827	-3.13253	-2.70278	-2.67333
HL1	Multidrug resistance-associated protein 6 OS=Mus musculus OX=10090 GN=Abcc6 PE=1 SV=3	MRP6_MOUSE	Q9R1S7	QGYWLSLWAD	D[Dimethyl (N-term)]PVVDGR	DPVVDGR	Abcc6	-1.78344	MRP6_HUMAN																								HL1_1				-2.30964	-0.88195	-1.04358	-2.89859				2.25274	0.993084	1.92948	1.12758	1.53481
HL1	Acetyl-CoA acetyltransferase, mitochondrial OS=Mus musculus OX=10090 GN=Acat1 PE=1 SV=1	THIL_MOUSE	Q8QZT1	NTAKKMNISR	Q[Dimethyl (N-term)]EQDTYALSSYTR	QEQDTYALSSYTR	Acat1	2.26286				ACAT1																			ACAT1		HL1_1				1.9187	1.79342	3.10374	2.23556				0.652203	0.720853	-1.34014	-1.69781	0.137557
HL1	Aconitate hydratase, mitochondrial OS=Mus musculus OX=10090 GN=Aco2 PE=1 SV=1	ACON_MOUSE	Q99KI0	ERDGYAQILR	D[Dimethyl (N-term)]VGGIVLANAC[Carbamidomethyl (C)]GPC[Carbamidomethyl (C)]IGQWDR	DVGGIVLANACGPCIGQWDR	Aco2	1.05823				ACO2																			ACO2		HL1_1				1.30164	1.31299	-0.285773	1.90407				-1.98263	0.071708	0.863107	0.832441	0.0932607
HL1	Aconitate hydratase, mitochondrial OS=Mus musculus OX=10090 GN=Aco2 PE=1 SV=1	ACON_MOUSE	Q99KI0	IENGKANSVR	N[Dimethyl (N-term)]AVTQEFGPVPDTAR	NAVTQEFGPVPDTAR	Aco2	1.58035				ACO2																			ACO2		HL1_1				1.05522	1.97397	1.56133	1.73088				-1.00452	-0.944532	-1.4429	0.915845	0.0932607
HL1	Aconitate hydratase, mitochondrial OS=Mus musculus OX=10090 GN=Aco2 PE=1 SV=1	ACON_MOUSE	Q99KI0	EKEGWPLDIR	V[Dimethyl (N-term)]GLIGSC[Carbamidomethyl (C)]TNSSYEDMGR	VGLIGSCTNSSYEDMGR	Aco2	1.61401				ACO2																			ACO2		HL1_1				1.55971	1.99067	1.35638	1.54926				-0.149953	0.161031	2.02485	-0.249974	0.0932607
HL1	Cis-aconitate decarboxylase OS=Mus musculus OX=10090 GN=Acod1 PE=1 SV=2	IRG1_MOUSE	P54987	TDGIIRRSKR	M[Dimethyl (N-term)]ILDSLG	MILDSLG	Acod1	3.67281	IRG1_HUMAN																								HL1_1				4.96158	4.53633	3.63437	1.55898				-0.356647	0.355229	0.388871	1.01478	0.309648
HL1	Actin, alpha skeletal muscle OS=Mus musculus OX=10090 GN=Acta1 PE=1 SV=1	ACTS_MOUSE	P68134	DRMQKEITAL	A(unimod:36)PSTMK(unimod:36)IK(unimod:36)IIAPPER	APSTMKIKIIAPPER	Acta1	-3.09715	ACTS_HUMAN			ACTA1																					HL1_2	-5.54861	-1.81864	-1.9242					2.66421	3.72146						0.344506
HL1	Actin, alpha skeletal muscle OS=Mus musculus OX=10090 GN=Acta1 PE=1 SV=1	ACTS_MOUSE	P68134	APEEHPTLLT	E[Dimethyl (N-term)]APLNPK[Dimethyl (K)]ANR	EAPLNPKANR	Acta1	-1.5848	ACTS_HUMAN			ACTA1																					HL1_1				-1.56693	-1.32922	-1.68675	-1.7563				-0.715911	-0.425682	-0.880353	-0.617488	0.12839
HL1	Actin, alpha skeletal muscle OS=Mus musculus OX=10090 GN=Acta1 PE=1 SV=1	ACTS_MOUSE	P68134	CDNGSGLVKA	G(unimod:36)FAGDDAPR	GFAGDDAPR	Acta1	1.58352	ACTS_HUMAN			ACTA1																					Both	2.07249	1.0151	1.66297					2.74838	2.45988						0.344506
HL1	Actin, alpha skeletal muscle OS=Mus musculus OX=10090 GN=Acta1 PE=1 SV=1	ACTS_MOUSE	P68134	DLYANNVMSG	G[Dimethyl (N-term)]TTMYPGIADR	GTTMYPGIADR	Acta1	1.81619	ACTS_HUMAN			ACTA1																					HL1_1				1.35434	2.51503	1.07291	2.32248				2.70528	4.28544	0.730332	3.54525	0.12839
HL1	Actin, alpha skeletal muscle OS=Mus musculus OX=10090 GN=Acta1 PE=1 SV=1	ACTS_MOUSE	P68134	CDNGSGLVKA	G[Dimethyl (N-term)]FAGDDAPR	GFAGDDAPR	Acta1	2.1951	ACTS_HUMAN			ACTA1																					Both				1.90308	2.25509	2.69986	1.92237				2.25886	1.27345	1.65257	0.677766	0.12839
HL1	Actin, alpha skeletal muscle OS=Mus musculus OX=10090 GN=Acta1 PE=1 SV=1	ACTS_MOUSE	P68134	TTGIVLDSGD	G[Dimethyl (N-term)]VTHNVPIYEGYALPHAIMR	GVTHNVPIYEGYALPHAIMR	Acta1	2.35511	ACTS_HUMAN			ACTA1																					Both				3.11342	3.16478	1.4141	1.72815				-0.946606	-1.44938	-0.990417	-1.04498	0.12839
HL1	Actin, alpha skeletal muscle OS=Mus musculus OX=10090 GN=Acta1 PE=1 SV=1	ACTS_MOUSE	P68134	VCDNGSGLVK	A(unimod:36)GFAGDDAPR	AGFAGDDAPR	Acta1	2.85541	ACTS_HUMAN			ACTA1																					Both	3.02092	2.64868	2.89664					3.83515	4.12641						0.344506
HL1	Actin, alpha skeletal muscle OS=Mus musculus OX=10090 GN=Acta1 PE=1 SV=1	ACTS_MOUSE	P68134	SLEKSYELPD	G[Dimethyl (N-term)]QVITIGNER	GQVITIGNER	Acta1	3.22566	ACTS_HUMAN			ACTA1																					HL1_1				3.53735	3.22803	3.16416	2.97309				2.81006	2.44798	2.68837	2.47336	0.12839
HL1	Actin, alpha skeletal muscle OS=Mus musculus OX=10090 GN=Acta1 PE=1 SV=1	ACTS_MOUSE	P68134	VCDNGSGLVK	A[Dimethyl (N-term)]GFAGDDAPR	AGFAGDDAPR	Acta1	3.25505	ACTS_HUMAN			ACTA1																					Both				3.39905	3.2511	3.3515	3.01853				2.79932	3.60227	2.08323	3.08569	0.12839
HL1	Actin, alpha skeletal muscle OS=Mus musculus OX=10090 GN=Acta1 PE=1 SV=1	ACTS_MOUSE	P68134	SLEKSYELPD	G(unimod:36)QVITIGNER	GQVITIGNER	Acta1	3.30553	ACTS_HUMAN			ACTA1																					HL1_2	3.17256	3.13318	3.61084					-0.0483361	1.41329						0.344506
HL1	Actin, alpha skeletal muscle OS=Mus musculus OX=10090 GN=Acta1 PE=1 SV=1	ACTS_MOUSE	P68134	TTGIVLDSGD	G(unimod:36)VTHNVPIYEGYALPHAIMR	GVTHNVPIYEGYALPHAIMR	Acta1	3.76241	ACTS_HUMAN			ACTA1																					Both	2.16825	4.21918	4.8998					1.71849	2.00203						0.344506
HL1	Actin, cytoplasmic 1 OS=Mus musculus OX=10090 GN=Actb PE=1 SV=1	ACTB_MOUSE	P60710	DVDIRKDLYA	N[Dimethyl (N-term)]TVLSGGTTMYPGIADR	NTVLSGGTTMYPGIADR	Actb	-2.00008	ACTB_HUMAN			ACTB		P60710																	ACTB		HL1_1				-2.30366	-1.027	-1.13051	-3.53914				-5.6218	-3.49951	-6.31458	-4.28294	-0.287461
HL1	Actin, cytoplasmic 1 (Fragment) OS=Mus musculus OX=10090 GN=Actb PE=1 SV=1	E9Q606_MOUSE	E9Q606	MF	A(unimod:36)MDDDIAALVVDNGSGMC(unimod:4)K(unimod:36)AGFAGDDAPR	AMDDDIAALVVDNGSGMCKAGFAGDDAPR	Actb	-1.37694	ACTB_HUMAN			ACTB																			ACTB		HL1_2	-3.68456	-0.172593	-0.273675					2.15339	2.91633						2.51353
HL1	Actin, cytoplasmic 1 OS=Mus musculus OX=10090 GN=Actb PE=1 SV=1	ACTB_MOUSE	P60710	WHHTFYNELR	V(unimod:36)APEEHPVLLTEAPLNPK(unimod:36)ANR	VAPEEHPVLLTEAPLNPKANR	Actb	-1.13507	ACTB_HUMAN			ACTB		P60710																	ACTB		HL1_2	-0.772922	-1.57635	-1.05593					-0.377674	-1.27344						-0.0789273
HL1	Actin, cytoplasmic 1 OS=Mus musculus OX=10090 GN=Actb PE=1 SV=1	ACTB_MOUSE	P60710	M	D(unimod:36)DDIAALVVDNGSGMC(unimod:4)K(unimod:36)AGFAGDDAPR	DDDIAALVVDNGSGMCKAGFAGDDAPR	Actb	-0.929859	ACTB_HUMAN			ACTB		P60710																	ACTB		HL1_2	-0.740166	-1.0191	-1.03031					-0.406955	-0.75624						-0.0789273
HL1	Actin, cytoplasmic 1 OS=Mus musculus OX=10090 GN=Actb PE=1 SV=1	ACTB_MOUSE	P60710	MDDDIAAL	V[Dimethyl (N-term)]VDNGSGMC[Carbamidomethyl (C)]K[Dimethyl (K)]AGFAGDDAPR	VVDNGSGMCKAGFAGDDAPR	Actb	1.37303	ACTB_HUMAN			ACTB		P60710																	ACTB		HL1_1				1.03821	1.17646	1.86924	1.40821				1.19132	1.00239	1.4186	1.4969	-0.287461
HL1	Actin, cytoplasmic 1 OS=Mus musculus OX=10090 GN=Actb PE=1 SV=1	ACTB_MOUSE	P60710	DIAALVVDNG	S[Dimethyl (N-term)]GMC[Carbamidomethyl (C)]K[Dimethyl (K)]AGFAGDDAPR	SGMCKAGFAGDDAPR	Actb	1.48694	ACTB_HUMAN			ACTB		P60710																	ACTB		HL1_1				0.781649	1.43667	1.95689	1.77254				3.08338	0.193951	2.40676	2.71509	-0.287461
HL1	Beta-actin-like protein 2 OS=Mus musculus OX=10090 GN=Actbl2 PE=1 SV=1	ACTBL_MOUSE	Q8BFZ3	SGRTTGIVMD	S(unimod:36)GDGVTHTVPIYEGYALPHAILR	SGDGVTHTVPIYEGYALPHAILR	Actbl2	-1.02404	ACTBL_HUMAN			ACTBL2																			ACTBL2		HL1_2	-0.859793	-1.0519	-1.16043					0.164976	0.0052005						0.349399
HL1	Beta-actin-like protein 2 OS=Mus musculus OX=10090 GN=Actbl2 PE=1 SV=1	ACTBL_MOUSE	Q8BFZ3	TTGIVMDSGD	G(unimod:36)VTHTVPIYEGYALPHAILR	GVTHTVPIYEGYALPHAILR	Actbl2	1.35612	ACTBL_HUMAN			ACTBL2																			ACTBL2		Both	0.677018	1.48809	1.90326					-1.12905	-0.310323						0.349399
HL1	Beta-actin-like protein 2 OS=Mus musculus OX=10090 GN=Actbl2 PE=1 SV=1	ACTBL_MOUSE	Q8BFZ3	TTGIVMDSGD	G[Dimethyl (N-term)]VTHTVPIYEGYALPHAILR	GVTHTVPIYEGYALPHAILR	Actbl2	2.52645	ACTBL_HUMAN			ACTBL2																			ACTBL2		Both				2.47915	2.68349	2.49318	2.44999				1.81482	1.86766	2.24053	1.45346	0.125269
HL1	Actin, cytoplasmic 2 OS=Mus musculus OX=10090 GN=Actg1 PE=1 SV=1	ACTG_MOUSE	P63260	M	E(unimod:36)EEIAALVIDNGSGMC(unimod:4)K(unimod:36)AGFAGDDAPR	EEEIAALVIDNGSGMCKAGFAGDDAPR	Actg1	-1.06136	ACTG_HUMAN																								HL1_2	-0.929837	-1.02035	-1.2339					-0.15553	0.0989195						1.18085
HL1	Actin, cytoplasmic 2 OS=Mus musculus OX=10090 GN=Actg1 PE=1 SV=1	ACTG_MOUSE	P63260	MEEEIA	A[Dimethyl (N-term)]LVIDNGSGMC[Carbamidomethyl (C)]K[Dimethyl (K)]AGFAGDDAPR	ALVIDNGSGMCKAGFAGDDAPR	Actg1	1.68003	ACTG_HUMAN																								HL1_1				1.34952	2.15267	2.45437	0.763568				1.86204	1.98542	1.85805	-0.287474	-0.114239
HL1	Alpha-actinin-4 OS=Mus musculus OX=10090 GN=Actn4 PE=1 SV=1	ACTN4_MOUSE	P57780	WEQLLTTIAR	T[Dimethyl (N-term)]INEVENQILTR	TINEVENQILTR	Actn4	1.52966	ACTN4_HUMAN			ACTN4																			ACTN4		HL1_1				1.05881	1.0433	2.26717	1.74935				-2.46944	-2.76544	-0.714177	-1.45518	-0.695071
HL1	Actin-related protein 3 OS=Mus musculus OX=10090 GN=Actr3 PE=1 SV=3	ARP3_MOUSE	Q99JY9	FTQPISEVVD	E[Dimethyl (N-term)]VIQNC[Carbamidomethyl (C)]PIDVR	EVIQNCPIDVR	Actr3	-2.04571				ACTR3																			ACTR3		HL1_1				-3.12088	-1.27661	-0.490883	-3.29447				-0.153373	1.95209	-0.476334	-0.605161	0.138396
HL1	A disintegrin-like and metallopeptidase (reprolysin type) with thrombospondin type 1 motif, 9 OS=Mus musculus OX=10090 GN=Adamts9 PE=1 SV=1	E9PUN6_MOUSE	E9PUN6	AGFSSFQKIR	L(unimod:36)DLTSMQIITTDLE	LDLTSMQIITTDLE	Adamts9	3.35703	ATS9_HUMAN																								HL1_2	3.93249	4.7822	1.35639					-2.51004	0.147565						-1.20257
HL1	Proteasomal ubiquitin receptor ADRM1 OS=Mus musculus OX=10090 GN=Adrm1 PE=1 SV=2	ADRM1_MOUSE	Q9JKV1	PASSSSSSSR	S[Dimethyl (N-term)]QSAAVTPSSSTSSAR	SQSAAVTPSSSTSSAR	Adrm1	1.77357	ADRM1_HUMAN																								HL1_1				2.02195	1.81013	0.76572	2.49649				-0.608111	0.580569	-0.717283	-0.83776	0.154702
HL1	Protein argonaute-3 OS=Mus musculus OX=10090 GN=Ago3 PE=2 SV=2	AGO3_MOUSE	Q8CJF9	CADRTERVGR	S[Dimethyl (N-term)]GNIPAGTTVDTD	SGNIPAGTTVDTD	Ago3	-3.45771	AGO3_HUMAN																								HL1_1				-3.55811	-3.5492	-3.82864	-2.89488				0.0284283	-0.250252	0.669917	-0.222184	0.0155674
HL1	Adenylate kinase 2, mitochondrial OS=Mus musculus OX=10090 GN=Ak2 PE=1 SV=5	KAD2_MOUSE	Q9WTP6	MAPN	V[Dimethyl (N-term)]LASEPEIPK[Dimethyl (K)]GIR	VLASEPEIPKGIR	Ak2	-3.19187	KAD2_HUMAN			AK2																			AK2		HL1_1				-3.01834	-3.05869	-4.74438	-1.94606				-2.45803	-1.52771	-2.0844	-1.03423	-1.10665
HL1	Adenylate kinase 2, mitochondrial OS=Mus musculus OX=10090 GN=Ak2 PE=1 SV=5	KAD2_MOUSE	Q9WTP6	MAP	N[Dimethyl (N-term)]VLASEPEIPK[Dimethyl (K)]GIR	NVLASEPEIPKGIR	Ak2	-2.89867	KAD2_HUMAN			AK2																			AK2		HL1_1				-2.79519	-2.65536	-3.2621	-2.88204				-4.65242	-3.36122	-4.10988	-4.57226	-1.10665
HL1	Adenylate kinase 2, mitochondrial OS=Mus musculus OX=10090 GN=Ak2 PE=1 SV=5	KAD2_MOUSE	Q9WTP6	MAPN	V(unimod:36)LASEPEIPK(unimod:36)GIR	VLASEPEIPKGIR	Ak2	-1.76447	KAD2_HUMAN			AK2																			AK2		HL1_2	-1.89112	-1.76096	-1.64132					2.87074	3.14817						0.808731
HL1	Adenylate kinase 2, mitochondrial OS=Mus musculus OX=10090 GN=Ak2 PE=1 SV=5	KAD2_MOUSE	Q9WTP6	DDNEKALKTR	L[Dimethyl (N-term)]EAYHTQTTPLVEYYR	LEAYHTQTTPLVEYYR	Ak2	1.14218	KAD2_HUMAN			AK2																			AK2		HL1_1				0.975062	1.42188	0.979587	1.19221				1.09803	1.99249	1.09958	0.869297	-1.10665
HL1	Delta-1-pyrroline-5-carboxylate synthase OS=Mus musculus OX=10090 GN=Aldh18a1 PE=1 SV=2	P5CS_MOUSE	Q9Z110	PSAIRHVRSW	S[Dimethyl (N-term)]NIPFITVPLSR	SNIPFITVPLSR	Aldh18a1	1.24981	P5CS_HUMAN			ALDH18A1																			ALDH18A1		HL1_1				1.56908	0.723395	1.34305	1.3637				-0.394051	-0.238057	0.396029	-0.229468	-0.157297
HL1	Succinate-semialdehyde dehydrogenase, mitochondrial OS=Mus musculus OX=10090 GN=Aldh5a1 PE=1 SV=1	SSDH_MOUSE	Q8BWF0	EPAGTPRRSY	A(unimod:36)SGPGGLHADLLR	ASGPGGLHADLLR	Aldh5a1	-1.50617																							ALDH5A1		HL1_2	-1.62316	-1.5461	-1.34926					0.512877	2.5361						1.50315
HL1	4-trimethylaminobutyraldehyde dehydrogenase OS=Mus musculus OX=10090 GN=Aldh9a1 PE=1 SV=1	AL9A1_MOUSE	Q9JLJ2	LGDPLLEDTR	M[Dimethyl (N-term)]GPLINAPHLER	MGPLINAPHLER	Aldh9a1	2.09577				ALDH9A1																			ALDH9A1		HL1_1				1.68455	1.81316	4.5079	0.377468				3.00295	3.77892	2.0532	1.52276	0.766746
HL1	Fructose-bisphosphate aldolase A OS=Mus musculus OX=10090 GN=Aldoa PE=1 SV=2	ALDOA_MOUSE	P05064	WRCVLKIGEH	T(unimod:36)PSALAIMENANVLAR	TPSALAIMENANVLAR	Aldoa	0.816464	ALDOA_HUMAN			ALDOA																			ALDOA	ALDOA	HL1_2	0.277157	0.129561	2.04267					-0.311983	1.80849						0.0656626
HL1	Fructose-bisphosphate aldolase A OS=Mus musculus OX=10090 GN=Aldoa PE=1 SV=2	ALDOA_MOUSE	P05064	KAAQEEYIKR	A[Dimethyl (N-term)]LANSLAC[Carbamidomethyl (C)]QGK[Dimethyl (K)]YTPSGQSGAAASESLFISNHAY	ALANSLACQGKYTPSGQSGAAASESLFISNHAY	Aldoa	1.50739	ALDOA_HUMAN			ALDOA																			ALDOA	ALDOA	HL1_1				1.77793	2.00846	0.866754	1.37641				-0.358979	0.0623014	-0.157912	-0.379211	-0.449134
HL1	Annexin A2 OS=Mus musculus OX=10090 GN=Anxa2 PE=1 SV=2	ANXA2_MOUSE	P07356	LCKLSLEGDH	S[Dimethyl (N-term)]TPPSAYGSVK[Dimethyl (K)]PYTNFDAER	STPPSAYGSVKPYTNFDAER	Anxa2	2.17747	ANXA2_HUMAN			ANXA2																			ANXA2		HL1_1				1.66231	1.87737	3.92267	1.24754				1.89301	1.43734	0.7547	0.3079	0.735882
HL1	Annexin A7 OS=Mus musculus OX=10090 GN=Anxa7 PE=1 SV=2	ANXA7_MOUSE	Q07076	SMCQGNRDER	Q[Dimethyl (N-term)]SVNHQMAQEDAQR	QSVNHQMAQEDAQR	Anxa7	1.46622				ANXA7																			ANXA7		HL1_1				1.71905	2.01615	1.0665	1.06318				1.3947	0.840574	0.100989	1.63062	1.07369
HL1	Aminopeptidase O OS=Mus musculus OX=10090 GN=Aopep PE=2 SV=2	AMPO_MOUSE	Q8BXQ6	ALLWLIPSCL	S[Dimethyl (N-term)]AAHSVLGTHPFSR	SAAHSVLGTHPFSR	Aopep	1.01451	AMPO_HUMAN																								HL1_1				1.64918	0.977503	0.568084	0.863294				-1.50442	0.444611	-0.246332	0.811464	-0.164578
HL1	Rho GTPase-activating protein 22 OS=Mus musculus OX=10090 GN=Arhgap22 PE=1 SV=2	RHG22_MOUSE	Q8BL80	AVLSRTSPPR	L[Dimethyl (N-term)]GSQTGPAATSPGK[Dimethyl (K)]	LGSQTGPAATSPGK	Arhgap22	-1.79532				ARHGAP22																					HL1_1				-2.06595	-1.44942	-1.79891	-1.867				-1.56254	-1.61679	-3.25254	-1.71804	-2.07839
HL1	Rho GDP-dissociation inhibitor 1 OS=Mus musculus OX=10090 GN=Arhgdia PE=1 SV=3	GDIR1_MOUSE	Q99PT1	TYRKGVKIDK	T[Dimethyl (N-term)]DYMVGSYGPR	TDYMVGSYGPR	Arhgdia	-2.06088				ARHGDIA																			ARHGDIA		HL1_1				-2.11612	-2.20374	-2.51519	-1.40847				-0.936381	0.536744	1.41481	2.08761	-0.563045
HL1	Rho GDP-dissociation inhibitor 1 OS=Mus musculus OX=10090 GN=Arhgdia PE=1 SV=3	GDIR1_MOUSE	Q99PT1	RKYKEALLGR	V[Dimethyl (N-term)]AVSADPNVPNVIVTR	VAVSADPNVPNVIVTR	Arhgdia	2.66078				ARHGDIA																			ARHGDIA		HL1_1				2.77375	2.51572	1.74789	3.60574				-1.85616	-1.37109	1.79474	0.937044	-0.563045
HL1	Actin-related protein 2/3 complex subunit 5 OS=Mus musculus OX=10090 GN=Arpc5 PE=1 SV=3	ARPC5_MOUSE	Q9CPW4	DENKFVDEED	G[Dimethyl (N-term)]GDGQAGPDEGEVDSC[Carbamidomethyl (C)]LR	GGDGQAGPDEGEVDSCLR	Arpc5	2.84196	ARPC5_HUMAN						FRKVDVDEYDENK																		HL1_1				2.33412	1.67232	3.73734	3.62408				1.34148	1.05789	0.96138	0.873658	0.265625
HL1	Aspartyl/asparaginyl beta-hydroxylase OS=Mus musculus OX=10090 GN=Asph PE=1 SV=1	ASPH_MOUSE	Q8BSY0	MAPR	K[Dimethyl (N-term)][Dimethyl (K)]NAK[Dimethyl (K)]GGGGNSSSSGSGSGSGSGSPSTGSSGSSSSPGAR	KNAKGGGGNSSSSGSGSGSGSGSPSTGSSGSSSSPGAR	Asph	1.37887	ASPH_HUMAN																						ASPH		HL1_1				1.93058	1.62949	1.60592	0.349473				0.768509	0.987924	1.21084	-0.109052	0.708702
HL1	Aspartyl/asparaginyl beta-hydroxylase OS=Mus musculus OX=10090 GN=Asph PE=1 SV=1	ASPH_MOUSE	Q8BSY0	MAPRKNAK	G[Dimethyl (N-term)]GGGNSSSSGSGSGSGSGSPSTGSSGSSSSPGAR	GGGGNSSSSGSGSGSGSGSPSTGSSGSSSSPGAR	Asph	2.27291	ASPH_HUMAN																						ASPH		HL1_1				3.19633	2.02576	3.00969	0.859842				1.65882	0.523117	0.100418	0.856325	0.708702
HL1	Cyclic AMP-dependent transcription factor ATF-6 alpha OS=Mus musculus OX=10090 GN=Atf6 PE=1 SV=2	ATF6A_MOUSE	F6VAN0	DMKAEPQPLS	P[Dimethyl (N-term)]ASSSC[Carbamidomethyl (C)]SISSPR	PASSSCSISSPR	Atf6	1.04876	ATF6A_HUMAN																								HL1_1				1.79271	1.31197	1.44816	-0.357781				-2.54888	-2.93545	-3.12239	-3.07279	-2.96079
HL1	Sodium/potassium-transporting ATPase subunit alpha-1 OS=Mus musculus OX=10090 GN=Atp1a1 PE=1 SV=1	AT1A1_MOUSE	Q8VDN2	LTGESEPQTR	S[Dimethyl (N-term)]PDFTNENPLETR	SPDFTNENPLETR	Atp1a1	1.25015	AT1A1_HUMAN																						ATP1A1		HL1_1				1.10396	1.45228	1.25975	1.18462				0.872502	0.897086	0.559597	0.043024	0.497284
HL1	Breakpoint cluster region protein OS=Mus musculus OX=10090 GN=Bcr PE=1 SV=3	BCR_MOUSE	Q6PAJ1	MVD	S[Dimethyl (N-term)]VGFAEAWR	SVGFAEAWR	Bcr	-3.60726																							BCR		HL1_1				-4.79498	-0.964316	-3.17445	-5.49531				-1.29655	-2.17834	-1.44432	-1.58783	-1.66767
HL1	Class E basic helix-loop-helix protein 22 OS=Mus musculus OX=10090 GN=Bhlhe22 PE=1 SV=1	BHE22_MOUSE	Q8C6A8	AAKRLEAAFR	S[Dimethyl (N-term)]TPPGMDLSLAP	STPPGMDLSLAP	Bhlhe22	1.08367	BHE22_HUMAN																								HL1_1				1.70416	3.98111	0.216782	-1.56739				0.987384	2.31778	-0.226777	0.152867	0.766902
HL1	Basigin OS=Mus musculus OX=10090 GN=Bsg PE=1 SV=2	BASI_MOUSE	P18572	CIFLPEPVGR	S[Dimethyl (N-term)]EINVEGPPR	SEINVEGPPR	Bsg	1.21396	BASI_HUMAN																								HL1_1				1.04257	1.15762	1.41974	1.23589				0.831426	0.906319	0.417536	0.687574	0.0630033
HL1	Basigin OS=Mus musculus OX=10090 GN=Bsg PE=1 SV=2	BASI_MOUSE	P18572	TKYIVDADDR	S[Dimethyl (N-term)]GEYSC[Carbamidomethyl (C)]IFLPEPVGR	SGEYSCIFLPEPVGR	Bsg	1.64144	BASI_HUMAN																								HL1_1				1.63305	1.85317	1.24097	1.83858				-0.648964	-0.884952	-0.443221	-1.13804	0.0630033
HL1	Basigin OS=Mus musculus OX=10090 GN=Bsg PE=1 SV=2	BASI_MOUSE	P18572	IFLPEPVGRS	E[Dimethyl (N-term)]INVEGPPR	EINVEGPPR	Bsg	1.77775	BASI_HUMAN																								HL1_1				2.55369	1.1765	0.300544	3.08028				1.11454	-1.33183	1.36101	0.895289	0.0630033
HL1	Protein bassoon OS=Mus musculus OX=10090 GN=Bsn PE=1 SV=4	BSN_MOUSE	O88737	EVGMTFSQGP	G(unimod:36)SPATTASPTR	GSPATTASPTR	Bsn	4.3877	BSN_HUMAN																								HL1_2	0.125032	5.80359	7.23448					-2.99258	-2.47787						-2.75655
HL1	Cactin OS=Mus musculus OX=10090 GN=Cactin PE=1 SV=2	CATIN_MOUSE	Q9CS00	HMARARLRER	H(unimod:36)QDVLR	HQDVLR	Cactin	2.66445	CATIN_HUMAN																								HL1_2	3.22674		2.10215					4.98256	3.81968						4.37979
HL1	Caldesmon 1 OS=Mus musculus OX=10090 GN=Cald1 PE=1 SV=1	E9QA15_MOUSE	E9QA15	DGSLSGPSRR	M[Dimethyl (N-term)]QNDSAENETAEGEEK[Dimethyl (K)]R	MQNDSAENETAEGEEKR	Cald1	1.03282																							CALD1	CALD1	HL1_1				1.07578	1.10358	0.488296	1.4636				-1.20924	-0.19081	-0.21172	-0.264184	-0.435607
HL1	Caldesmon 1 OS=Mus musculus OX=10090 GN=Cald1 PE=1 SV=1	E9QA15_MOUSE	E9QA15	SAEESKIEGD	G[Dimethyl (N-term)]EQDMEEIAR	GEQDMEEIAR	Cald1	2.45213																							CALD1	CALD1	HL1_1				3.02757	0.930224	2.70046	3.15028				1.06034	1.14947	0.126808	1.42996	-0.435607
HL1	Cullin-associated NEDD8-dissociated protein 1 OS=Mus musculus OX=10090 GN=Cand1 PE=1 SV=2	CAND1_MOUSE	Q6ZQ38	SIKLDDDSER	K[Dimethyl (N-term)][Dimethyl (K)]VVK[Dimethyl (K)]MIL	KVVKMIL	Cand1	-2.52884	CAND1_HUMAN			CAND1																			CAND1		HL1_1				-1.51854	-4.06327	-0.403468	-4.1301					1.40653	1.12821	1.93035	1.85829
HL1	Calpain-13 OS=Mus musculus OX=10090 GN=Capn13 PE=2 SV=1	CAN13_MOUSE	Q3UW68	RLETMAKAFR	N[Dimethyl (N-term)]LSK[Dimethyl (K)]DGK[Dimethyl (K)]GIYL	NLSKDGKGIYL	Capn13	2.52637		calpain 13																							HL1_1				2.57925	2.71956	2.67895	2.12773				-3.42979		-2.71729	-3.93003	-3.21045
HL1	T-complex protein 1 subunit gamma OS=Mus musculus OX=10090 GN=Cct3 PE=1 SV=1	TCPG_MOUSE	P80318	KEIDIKKYAR	V[Dimethyl (N-term)]EK[Dimethyl (K)]IPGGIIEDSC[Carbamidomethyl (C)]VLR	VEKIPGGIIEDSCVLR	Cct3	-1.65278	TCPG_HUMAN			CCT3																			CCT3		HL1_1				-1.78387	-2.25026	-1.64713	-0.929878				-1.5412	-0.997689	-1.10264	-0.65749	-1.10057
HL1	CDKN2AIP N-terminal-like protein OS=Mus musculus OX=10090 GN=Cdkn2aipnl PE=3 SV=1	C2AIL_MOUSE	Q9D211	M	V[Dimethyl (N-term)]GGEASAAVEK[Dimethyl (K)]LVSGVR	VGGEASAAVEKLVSGVR	Cdkn2aipnl	-1.54089	C2AIL_HUMAN																								HL1_1				-1.05568	-1.07413	-3.19782	-0.835925				-1.67512	-1.13421	-0.599852	-1.05158	-1.1561
HL1	Cyclin-dependent kinase 4 inhibitor D OS=Mus musculus OX=10090 GN=Cdkn2d PE=1 SV=2	CDN2D_MOUSE	Q60773		M(unimod:36)LLEEVC(unimod:4)VGDR	MLLEEVCVGDR	Cdkn2d	-1.03419		cyclin-dependent kinase inhibitor 2D (p19, inhibits CDK4)																							HL1_2	-1.21634	-0.789908	-1.09632					0.480312	0.0176985						0.227673
HL1	Cofilin-1 OS=Mus musculus OX=10090 GN=Cfl1 PE=1 SV=3	COF1_MOUSE	P18760	M	A(unimod:36)SGVAVSDGVIK(unimod:36)VFNDMK(unimod:36)VR	ASGVAVSDGVIKVFNDMKVR	Cfl1	-2.20331	COF1_HUMAN			CFL1																			CFL1		HL1_2	-3.96003	-0.394987	-2.2549					-0.504267	-0.382532						-0.685047
HL1	Chromodomain-helicase-DNA-binding protein 4 OS=Mus musculus OX=10090 GN=Chd4 PE=1 SV=1	CHD4_MOUSE	Q6PDQ2	KGEEEVTAVD	G[Dimethyl (N-term)]YETDHQDYC[Carbamidomethyl (C)]EVC[Carbamidomethyl (C)]QQGGEIILC[Carbamidomethyl (C)]DTC[Carbamidomethyl (C)]PR	GYETDHQDYCEVCQQGGEIILCDTCPR	Chd4	1.27558	CHD4_HUMAN																						CHD4		HL1_1				2.94445	1.95066	0.355349	-0.148146				0.136321	0.574551	1.57022	0.884261	0.750428
HL1	Chromodomain-helicase-DNA-binding protein 7 OS=Mus musculus OX=10090 GN=Chd7 PE=1 SV=1	CHD7_MOUSE	A2AJK6	QNLGLTNSTP	M[Dimethyl (N-term)]NQSVPR	MNQSVPR	Chd7	2.16294	CHD7_HUMAN																								HL1_1				2.0434	2.80152	2.56931	1.23752				2.38362	1.65012	3.5803	1.77217	2.30564
HL1	Unconventional myosin-IXb OS=Mus musculus OX=10090 GN=Myo9b PE=1 SV=2	MYO9B_MOUSE	Q9QY06	QSYCSYTGRR	K[Dimethyl (N-term)][Dimethyl (K)]SELGAEP	KSELGAEP	Myo9b	-4.9355			Cbp/p300-interacting transactivator, with Glu/Asp-rich carboxy-terminal domain, 1																						HL1_1				-4.67434	-3.5725	-2.72532	-8.76984				-8.13687	-4.76325	-8.10893	-6.88732	-7.015
HL1	Cytoskeleton-associated protein 4 OS=Mus musculus OX=10090 GN=Ckap4 PE=1 SV=2	CKAP4_MOUSE	Q8BMK4	QAHRGGHRGR	S[Dimethyl (N-term)]SAATANASSASC[Carbamidomethyl (C)]SR	SSAATANASSASCSR	Ckap4	0.895072	CKAP4_HUMAN			CKAP4																			CKAP4		HL1_1				1.61408	3.02108	1.46949	-2.52437				0.444153	0.851363	-0.788063	-0.154353	0.601394
HL1	Cytoskeleton-associated protein 4 OS=Mus musculus OX=10090 GN=Ckap4 PE=1 SV=2	CKAP4_MOUSE	Q8BMK4	DIEALKSSLQ	T[Dimethyl (N-term)]MESDVYTEVR	TMESDVYTEVR	Ckap4	5.2433	CKAP4_HUMAN			CKAP4																			CKAP4		HL1_1				5.27552	5.13004	5.18852	5.3791				3.62748	4.58568	4.55806	1.4869	0.601394
HL1	Chloride channel CLIC-like protein 1 OS=Mus musculus OX=10090 GN=Clcc1 PE=1 SV=1	CLCC1_MOUSE	Q99LI2	ECLLLITGYA	H(unimod:36)DDDWIDPTDMLNYDAASGTMR	HDDDWIDPTDMLNYDAASGTMR	Clcc1	0.869304	CLCC1_HUMAN																								HL1_2	1.63309	0.635806	0.339018					0.350653	0.276425						0.292207
HL1	Clathrin light chain A OS=Mus musculus OX=10090 GN=Clta PE=1 SV=2	CLCA_MOUSE	O08585	QPFADLIGYV	A[Dimethyl (N-term)]AEEAFVNDIDESSPGTEWER	AAEEAFVNDIDESSPGTEWER	Clta	1.981	CLCA_HUMAN																								HL1_1				2.87712	2.16747	1.44137	1.43806				-0.00061675	1.02233	1.99985	-0.067984	0.773188
HL1	Clustered mitochondria protein homolog OS=Mus musculus OX=10090 GN=Cluh PE=1 SV=1	A0A0R4J140_MOUSE	A0A0R4J140	M	V(unimod:36)IK(unimod:36)TDELPAAAPADSAR	VIKTDELPAAAPADSAR	Cluh	-0.887345	CLU_HUMAN			CLUH																			CLUH		HL1_2	-0.594753	-1.11324	-0.954045					-1.02602	-2.48458						-1.77663
HL1	UMP-CMP kinase OS=Mus musculus OX=10090 GN=Cmpk1 PE=1 SV=1	KCY_MOUSE	Q9DBP5		M[Dimethyl (N-term)]K[Dimethyl (K)]PLVVFVLGGPGAGK[Dimethyl (K)]GTQC[Carbamidomethyl (C)]AR	MKPLVVFVLGGPGAGKGTQCAR	Cmpk1	-1.53978				CMPK1																			CMPK1		HL1_1				-1.61746	-2.22033	-1.18006	-1.14126				-0.998761	-1.4796	-1.58949	-0.610056	-0.606231
HL1	Metal transporter CNNM3 OS=Mus musculus OX=10090 GN=Cnnm3 PE=1 SV=2	CNNM3_MOUSE	Q32NY4	AGSTNSRPSI	P(unimod:36)VEESPGR	PVEESPGR	Cnnm3	-1.47555	CNNM3_HUMAN																								HL1_2	-0.938783	-2.86263	-0.625225					1.92141	3.45724						2.66799
HL1	CCR4-NOT transcription complex subunit 2 OS=Mus musculus OX=10090 GN=Cnot2 PE=1 SV=2	CNOT2_MOUSE	Q8C5L3	QGIGIPSRTN	S[Dimethyl (N-term)]MSSSGLGSPNR	SMSSSGLGSPNR	Cnot2	1.31524																							CNOT2		HL1_1				3.87895	4.54245	-1.84217	-1.31828				-1.46417	-1.04383	-1.49051	-1.22277	-0.647026
HL1	Protein canopy homolog 1 OS=Mus musculus OX=10090 GN=Cnpy1 PE=3 SV=1	CNPY1_MOUSE	Q4VAB4	CNEKSDLCGT	P[Dimethyl (N-term)]TNSPEP	PTNSPEP	Cnpy1	4.10118			canopy 1 homolog (zebrafish)																						HL1_1				3.70642	4.69188	3.4534	4.553				6.13852	6.9481	6.53776	5.6597	6.28011
HL1	Collagen alpha-1(I) chain OS=Mus musculus OX=10090 GN=Col1a1 PE=1 SV=4	CO1A1_MOUSE	P11087	AGPPGPIGNV	G[Dimethyl (N-term)]APGPK[Dimethyl (K)]GPR	GAPGPKGPR	Col1a1	-4.25214	CO1A1_HUMAN																								HL1_1				-5.10768	-2.95669	-2.95056	-5.99363				-2.13177	-2.61465	-2.38927	-3.18849	-2.62195
HL1	Cytochrome c oxidase assembly protein COX15 homolog OS=Mus musculus OX=10090 GN=Cox15 PE=1 SV=1	COX15_MOUSE	Q8BJ03	SQRPLRPGQY	S[Dimethyl (N-term)]TITEVALQSGK[Dimethyl (K)]GTVSLPSR	STITEVALQSGKGTVSLPSR	Cox15	1.04588	COX15_HUMAN																								Both				0.431245	1.19724	1.45151	1.10352				2.78386	3.89936	4.44531	5.36682	4.08293
HL1	Cytochrome c oxidase subunit 5B, mitochondrial OS=Mus musculus OX=10090 GN=Cox5b PE=1 SV=1	COX5B_MOUSE	P19536	ARGAAVTRSM	A[Dimethyl (N-term)]SGGGVPTDEEQATGLER	ASGGGVPTDEEQATGLER	Cox5b	1.22355	COX5B_HUMAN			COX5B																			COX5B		HL1_1				0.997319	1.30496	1.5818	1.01012				1.89398	2.03887	1.90965	1.99202	1.86566
HL1	Cytochrome c oxidase subunit 5B, mitochondrial OS=Mus musculus OX=10090 GN=Cox5b PE=1 SV=1	COX5B_MOUSE	P19536	RGAAVTRSMA	S[Dimethyl (N-term)]GGGVPTDEEQATGLER	SGGGVPTDEEQATGLER	Cox5b	1.39885	COX5B_HUMAN			COX5B																			COX5B		HL1_1				1.27089	1.5562	1.372	1.39633				1.86786	2.22204	2.06039	1.0595	1.86566
HL1	Cytochrome c oxidase subunit 6A1, mitochondrial OS=Mus musculus OX=10090 GN=Cox6a1 PE=1 SV=2	CX6A1_MOUSE	P43024	RALPGLRRPM	S(unimod:36)SGAHGEEGSAR	SSGAHGEEGSAR	Cox6a1	-1.34613	CX6A1_HUMAN																								HL1_2	-3.35921	0.122766	-0.801945					1.55332	0.510333						0.825622
HL1	Cytochrome c oxidase subunit 6C OS=Mus musculus OX=10090 GN=Cox6c PE=1 SV=3	COX6C_MOUSE	Q9CPQ1	M	S[Dimethyl (N-term)]SGALLPK[Dimethyl (K)]PQMR	SSGALLPKPQMR	Cox6c	1.45805	COX6C_HUMAN																								HL1_1				1.23528	1.88959	1.69522	1.0121				1.02213	-0.105165	1.64722	-0.403112	0.842938
HL1	Carnitine O-acetyltransferase OS=Mus musculus OX=10090 GN=Crat PE=4 SV=1	B7ZDD9_MOUSE	B7ZDD9	ALSDTGLAAK	T(unimod:36)EILLR	TEILLR	Crat	0.760807																							CRAT		Both	1.32989	-0.360028	1.31256
HL1	Carnitine O-acetyltransferase OS=Mus musculus OX=10090 GN=Crat PE=4 SV=1	B7ZDD9_MOUSE	B7ZDD9	ALSDTGLAAK	T[Dimethyl (N-term)]EILLR	TEILLR	Crat	2.48886																							CRAT		Both				2.50234	2.21098	2.66914	2.57296				0.400197	2.90219	1.41636	2.98966	1.88619
HL1	Citrate synthase, mitochondrial OS=Mus musculus OX=10090 GN=Cs PE=1 SV=1	CISY_MOUSE	Q9CZU6	TVDMMYGGMR	G[Dimethyl (N-term)]MK[Dimethyl (K)]GLVYETSVLDPDEGIR	GMKGLVYETSVLDPDEGIR	Cs	1.06272	CISY_HUMAN			CS																			CS		HL1_1				2.25047	1.76023	-0.949568	1.18977				-4.74436	-2.62583		-1.43177	-0.383817
HL1	Catenin alpha-2 OS=Mus musculus OX=10090 GN=Ctnna2 PE=1 SV=3	CTNA2_MOUSE	Q61301	EQEDYDVRSR	T[Dimethyl (N-term)]SVQTEDDQLIAGQSAR	TSVQTEDDQLIAGQSAR	Ctnna2	1.56768	CTNA2_HUMAN																								HL1_1				1.37333	1.53878	2.87969	0.478903				0.766301	2.51999	1.38169	0.8426	1.33674
HL1	Catenin beta-1 OS=Mus musculus OX=10090 GN=Ctnnb1 PE=1 SV=1	CTNB1_MOUSE	Q02248	SPQMVSAIVR	T[Dimethyl (N-term)]MQNTNDVETAR	TMQNTNDVETAR	Ctnnb1	2.20362	CTNB1_HUMAN																								HL1_1				2.61487	1.04972	1.88702	3.26289				-0.888206	-0.774467	0.608833	-1.27627	1.84507
HL1	Catenin delta-1 OS=Mus musculus OX=10090 GN=Ctnnd1 PE=1 SV=2	CTND1_MOUSE	P30999	QRSMGYDDLD	Y[Dimethyl (N-term)]GMMSDYGTAR	YGMMSDYGTAR	Ctnnd1	1.95693																							CTNND1		HL1_1				2.10431	1.75125	2.2409	1.73126				1.68322	2.5423	0.9787	0.654663	0.48839
HL1	Cathepsin B OS=Mus musculus OX=10090 GN=Ctsb PE=1 SV=2	CATB_MOUSE	P10605	GGPKLPGRVA	F[Dimethyl (N-term)]GEDIDLPETFDAR	FGEDIDLPETFDAR	Ctsb	-2.49568		cathepsin B																							HL1_1				-2.83776	-2.50149	-1.38514	-3.25833				5.13954	4.96094	3.6912	3.44178	0.963645
HL1	Cathepsin B OS=Mus musculus OX=10090 GN=Ctsb PE=1 SV=2	CATB_MOUSE	P10605	PKLPGRVAFG	E(unimod:36)DIDLPETFDAR	EDIDLPETFDAR	Ctsb	-1.03916		cathepsin B																							HL1_2	-1.32492	-0.510668	-1.28189					-1.03406	-0.444325						0.0434115
HL1	Cathepsin Z OS=Mus musculus OX=10090 GN=Ctsz PE=1 SV=1	CATZ_MOUSE	Q9WUU7	RTYPRPHEYL	S(unimod:36)PADLPK(unimod:36)NWDWR	SPADLPKNWDWR	Ctsz	-0.950269			cathepsin Z																						HL1_2	-0.639993	-0.641558	-1.56926					1.40936	1.71688						1.54179
HL1	Cullin-3 OS=Mus musculus OX=10090 GN=Cul3 PE=1 SV=1	CUL3_MOUSE	Q9JLV5	VTEHLINKVR	E[Dimethyl (N-term)]DVLNSLNNNFLQT	EDVLNSLNNNFLQT	Cul3	-1.77573				CUL3																			CUL3		HL1_1				-1.60897	-1.82729	-2.16938	-1.49728				-5.95608	-4.83851	-6.46942	-6.64533	-6.01825
HL1	Cullin-9 OS=Mus musculus OX=10090 GN=Cul9 PE=1 SV=2	CUL9_MOUSE	Q80TT8	WLLFNQSEEV	S[Dimethyl (N-term)]VETLLR	SVETLLR	Cul9	-4.51443	CUL9_HUMAN																								HL1_1				-3.12339	-4.55431	-3.65077	-6.72925				-3.95983	-4.05943	-3.39597	-3.70609	-3.82124
HL1	Acyl-CoA-binding protein OS=Mus musculus OX=10090 GN=Dbi PE=1 SV=2	ACBP_MOUSE	P31786	M	S[Dimethyl (N-term)]QAEFDK[Dimethyl (K)]AAEEVK[Dimethyl (K)]R	SQAEFDKAAEEVKR	Dbi	-1.76839				DBI																					HL1_1				-1.77621	-2.11538	-2.08845	-1.0935				-2.9261	-3.70134	-3.50227	-2.4773	-3.15557
HL1	ATP-dependent RNA helicase DDX1 (Fragment) OS=Mus musculus OX=10090 GN=Ddx1 PE=1 SV=1	A0A1Y7VM48_MOUSE	A0A1Y7VM48		M(unimod:36)AAETGSGK(unimod:36)	MAAETGSGK	Ddx1	-1.41648	DDX1_HUMAN			DDX1																			DDX1		HL1_2	0.53365		-3.36661					-2.15854	-0.828401						-1.5148
HL1	ATP-dependent RNA helicase DDX1 OS=Mus musculus OX=10090 GN=Ddx1 PE=1 SV=1	DDX1_MOUSE	Q91VR5	VRFLVLDEAD	G[Dimethyl (N-term)]LLSQGYSDFINR	GLLSQGYSDFINR	Ddx1	1.12789	DDX1_HUMAN			DDX1																			DDX1		HL1_1				2.03217	0.813898	0.611198	1.0543				-1.04588	-1.46824		-1.78578	-1.57007
HL1	Nucleolar RNA helicase 2 OS=Mus musculus OX=10090 GN=Ddx21 PE=1 SV=3	DDX21_MOUSE	Q9JIK5	PYGGQIERMR	S(unimod:36)GIDILVGTPGR	SGIDILVGTPGR	Ddx21	1.06921	DDX21_HUMAN			DDX21																			DDX21		HL1_2	2.60088	-0.862628	1.46939					-2.88831	-3.88733						-3.40915
HL1	Nucleolar RNA helicase 2 OS=Mus musculus OX=10090 GN=Ddx21 PE=1 SV=3	DDX21_MOUSE	Q9JIK5	EQKAGIKFKR	I(unimod:36)GVPSATEIIK(unimod:36)ASSK(unimod:36)DAIR	IGVPSATEIIKASSKDAIR	Ddx21	2.4603	DDX21_HUMAN			DDX21																			DDX21		HL1_2	2.87112	1.68643	2.82334												-3.40915
HL1	DENN domain-containing protein 4B OS=Mus musculus OX=10090 GN=Dennd4b PE=1 SV=2	DEN4B_MOUSE	Q3U1Y4	VCYRVLMQLC	S[Dimethyl (N-term)]HYGQPVLSVR	SHYGQPVLSVR	Dennd4b	-2.48995	DEN4B_HUMAN																								HL1_1				-1.54219	-5.23485	-0.275753	-2.90699				-5.6073	-3.72075	-3.50339	-1.29736	-3.92528
HL1	Exosome complex exonuclease RRP44 OS=Mus musculus OX=10090 GN=Dis3 PE=1 SV=4	RRP44_MOUSE	Q9CSH3	LAKILKKGRI	E[Dimethyl (N-term)]K[Dimethyl (K)]GALTLSSPEIR	EKGALTLSSPEIR	Dis3	-5.66952	RRP44_HUMAN			DIS3																			DIS3		HL1_1				-5.71919	-6.25831	-2.35389	-8.3467				-2.38114	-2.56388	-2.94523	-1.06908	-2.26455
HL1	Disks large homolog 1 OS=Mus musculus OX=10090 GN=Dlg1 PE=1 SV=1	DLG1_MOUSE	Q811D0	DRQLRSSIER	V[Dimethyl (N-term)]INIFQSNLFQAL	VINIFQSNLFQAL	Dlg1	1.8033	DLG1_HUMAN																								HL1_1				2.90689	0.0729922	1.18133	3.05198				2.04655	2.00684	2.93205	0.367873	1.79742
HL1	Disks large homolog 1 OS=Mus musculus OX=10090 GN=Dlg1 PE=1 SV=1	DLG1_MOUSE	Q811D0	DRQLRSSIER	V(unimod:36)INIFQSNLFQAL	VINIFQSNLFQAL	Dlg1	7.56818	DLG1_HUMAN																								HL1_2	7.2889	8.32744	7.08821					3.09877	3.57112						3.3813
HL1	DnaJ homolog subfamily C member 10 OS=Mus musculus OX=10090 GN=Dnajc10 PE=1 SV=2	DJC10_MOUSE	Q9DC23	LILYVVVVVG	T[Dimethyl (N-term)]DQNFYSLLGVSK[Dimethyl (K)]TASSR	TDQNFYSLLGVSKTASSR	Dnajc10	1.31994	DJC10_HUMAN																								HL1_1				1.60137	0.684118	1.24387	1.75041				0.956213	0.586838	1.22407	1.32546	0.982235
HL1	Aspartyl aminopeptidase OS=Mus musculus OX=10090 GN=Dnpep PE=1 SV=2	DNPEP_MOUSE	Q9Z2W0	ESAQGAQSLL	T(unimod:36)ELILR	TELILR	Dnpep	0.760807	DNPEP_HUMAN																								Both	1.32989	-0.360028	1.31256
HL1	Aspartyl aminopeptidase OS=Mus musculus OX=10090 GN=Dnpep PE=1 SV=2	DNPEP_MOUSE	Q9Z2W0	SNAVSESMIR	E[Dimethyl (N-term)]VAGQVGVPLQDLMVR	EVAGQVGVPLQDLMVR	Dnpep	1.14427	DNPEP_HUMAN																								HL1_1				1.35931	1.39516	-0.12707	1.94967				0.299974	-0.907592	-0.36048	-0.387918	0.753139
HL1	Aspartyl aminopeptidase OS=Mus musculus OX=10090 GN=Dnpep PE=1 SV=2	DNPEP_MOUSE	Q9Z2W0	ESAQGAQSLL	T[Dimethyl (N-term)]ELILR	TELILR	Dnpep	2.48886	DNPEP_HUMAN																								Both				2.50234	2.21098	2.66914	2.57296				0.400197	2.90219	1.41636	2.98966	0.753139
HL1	Dedicator of cytokinesis protein 7 OS=Mus musculus OX=10090 GN=Dock7 PE=1 SV=3	DOCK7_MOUSE	Q8R1A4	SNSNPDISGT	P[Dimethyl (N-term)]TSPDDEVR	PTSPDDEVR	Dock7	-2.13096	DOCK7_HUMAN			DOCK7																					HL1_1				-2.33982	-1.74964	-1.83896	-2.59544				1.03942	1.4383	0.978512	0.950881	1.06087
HL1	Dihydropyrimidinase-related protein 2 OS=Mus musculus OX=10090 GN=Dpysl2 PE=1 SV=2	DPYL2_MOUSE	O08553	GVKTIEAHSR	M[Dimethyl (N-term)]VIPGGIDVHTR	MVIPGGIDVHTR	Dpysl2	1.42104	DPYL2_HUMAN	dihydropyrimidinase-like 2																					DPYSL2		HL1_1				1.50116	1.38987	1.16393	1.62921								0.617338
HL1	Desmoglein-2 OS=Mus musculus OX=10090 GN=Dsg2 PE=1 SV=3	DSG2_MOUSE	O55111	KHTHLVRQKR	A[Dimethyl (N-term)]WITAPVALR	AWITAPVALR	Dsg2	-1.76168	DSG2_HUMAN																								Both				-1.93656	-1.96587	-1.74069	-1.40359				-3.32972	-3.48625			-3.66794
HL1	Desmoglein-2 OS=Mus musculus OX=10090 GN=Dsg2 PE=1 SV=3	DSG2_MOUSE	O55111	KHTHLVRQKR	A(unimod:36)WITAPVALR	AWITAPVALR	Dsg2	-1.08023	DSG2_HUMAN																								Both	-0.951163	-1.14466	-1.14488					-1.45176	-1.71279						-1.60361
HL1	Elongation factor 1-delta OS=Mus musculus OX=10090 GN=Eef1d PE=1 SV=3	EF1D_MOUSE	P57776	GGDHSELIVR	I[Dimethyl (N-term)]TSLEVENQNLR	ITSLEVENQNLR	Eef1d	1.46615	EF1D_HUMAN			EEF1D				EEF1D	EEF1D	EEF1D	EEF1D	EEF1D	EEF1D	EEF1D	EEF1D	EEF1D	EEF1D	EEF1D	EEF1D	0	0	0	EEF1D		HL1_1				1.37321	1.31359	0.971409	2.2064				-0.667581	-2.98265	0.183217	-2.14708	-0.90418
HL1	Elongation factor 1-delta OS=Mus musculus OX=10090 GN=Eef1d PE=1 SV=3	EF1D_MOUSE	P57776	SLEKSSPTPR	A[Dimethyl (N-term)]TAPQTQHVSPMR	ATAPQTQHVSPMR	Eef1d	2.09663	EF1D_HUMAN			EEF1D				EEF1D	EEF1D	EEF1D	EEF1D	EEF1D	EEF1D	EEF1D	EEF1D	EEF1D	EEF1D	EEF1D	EEF1D	0	0	0	EEF1D		HL1_1				2.26177	2.17899	2.68292	1.26283				1.24618	1.47967	1.13517	0.67077	-0.90418
HL1	Translation initiation factor eIF-2B subunit epsilon OS=Mus musculus OX=10090 GN=Eif2b5 PE=1 SV=1	EI2BE_MOUSE	Q8CHW4	RFSFPLSLFQ	G[Dimethyl (N-term)]SGDGVEIR	GSGDGVEIR	Eif2b5	1.10325				EIF2B5																					HL1_1				0.79933	0.485339	2.06905	1.05929				-0.453748	0.359094	-0.0257737	-0.923881	-0.301987
HL1	Eukaryotic translation initiation factor 4B OS=Mus musculus OX=10090 GN=Eif4b PE=1 SV=1	IF4B_MOUSE	Q8BGD9	QRPRLNLKPR	S[Dimethyl (N-term)]APK[Dimethyl (K)]EDDASASTSQSSR	SAPKEDDASASTSQSSR	Eif4b	1.49287	IF4B_HUMAN			EIF4B																			EIF4B		HL1_1				1.56072	0.993835	2.10094	1.31599				1.03583	-0.252837	0.0904868	-0.137665	0.0387012
HL1	Eukaryotic translation initiation factor 4H OS=Mus musculus OX=10090 GN=Eif4h PE=1 SV=3	IF4H_MOUSE	Q9WUK2	FCYVEFDEVD	S[Dimethyl (N-term)]LK[Dimethyl (K)]EALTYDGALLGDR	SLKEALTYDGALLGDR	Eif4h	1.56354				EIF4H				EIF4H	EIF4H	EIF4H	EIF4H	EIF4H	EIF4H	EIF4H	EIF4H	0	EIF4H	EIF4H	EIF4H	0	EIF4H	0	EIF4H		HL1_1				2.70389	1.72493	0.641077	1.18426				0.177474	0.002797	0.277753	0.126663	-0.0670715
HL1	Eukaryotic translation initiation factor 5A-1 OS=Mus musculus OX=10090 GN=Eif5a PE=1 SV=2	IF5A1_MOUSE	P63242	MADDLDFE	T[Dimethyl (N-term)]GDAGASATFPMQC[Carbamidomethyl (C)]SALR	TGDAGASATFPMQCSALR	Eif5a	-2.3136	IF5A1_HUMAN			EIF5A																			EIF5A		HL1_1				-3.35467	-2.54965	-2.1976	-1.15248				-0.707366	-1.16068	-0.971484	-1.27168	0.851179
HL1	Eukaryotic translation initiation factor 5A-1 OS=Mus musculus OX=10090 GN=Eif5a PE=1 SV=2	IF5A1_MOUSE	P63242	ADDLDFETGD	A[Dimethyl (N-term)]GASATFPMQC[Carbamidomethyl (C)]SALR	AGASATFPMQCSALR	Eif5a	2.997	IF5A1_HUMAN			EIF5A																			EIF5A		HL1_1				2.98636	2.98359	2.85476	3.16328				1.45323	0.931075	1.68704	2.0391	0.851179
HL1	Eukaryotic translation initiation factor 5A-1 OS=Mus musculus OX=10090 GN=Eif5a PE=1 SV=2	IF5A1_MOUSE	P63242	MADDLD	F[Dimethyl (N-term)]ETGDAGASATFPMQC[Carbamidomethyl (C)]SALR	FETGDAGASATFPMQCSALR	Eif5a	3.65755	IF5A1_HUMAN			EIF5A																			EIF5A		HL1_1				4.13109	3.40597	2.89472	4.19843				2.54573	3.03001	3.1953	3.9784	0.851179
HL1	ER membrane protein complex subunit 1 OS=Mus musculus OX=10090 GN=Emc1 PE=1 SV=1	EMC1_MOUSE	Q8C7X2	AAVLLVPAAA	V[Dimethyl (N-term)]YEDQVGK[Dimethyl (K)]FDWR	VYEDQVGKFDWR	Emc1	1.1933	EMC1_HUMAN																						EMC1		HL1_1				0.801363	1.80788	1.40693	0.756999				1.32116	1.30024	-1.16862	1.47632	2.74753
HL1	ER membrane protein complex subunit 1 OS=Mus musculus OX=10090 GN=Emc1 PE=1 SV=1	EMC1_MOUSE	Q8C7X2	TVSNGGRLMR	S[Dimethyl (N-term)]WETNIGGLNWEI	SWETNIGGLNWEI	Emc1	2.91912	EMC1_HUMAN																						EMC1		HL1_1				1.46338	4.18784	3.10613					5.61802	4.95354	6.34206	2.37156	2.74753
HL1	Emerin OS=Mus musculus OX=10090 GN=Emd PE=1 SV=1	EMD_MOUSE	O08579	EESYLTTKTY	G[Dimethyl (N-term)]EPESVGMSK[Dimethyl (K)]SFR	GEPESVGMSKSFR	Emd	2.93388	EMD_HUMAN																						EMD		HL1_1				3.20065	3.92726	2.74265	1.86495				-0.340852	-0.622387	0.0677118	-0.984041	-0.470262
HL1	Alpha-enolase OS=Mus musculus OX=10090 GN=Eno1 PE=1 SV=3	ENOA_MOUSE	P17182	YRSGKYDLDF	K[Dimethyl (N-term)][Dimethyl (K)]SPDDPSR	KSPDDPSR	Eno1	-3.93565	ENOA_HUMAN			ENO1																			ENO1		HL1_1				-4.88894	-4.5945	-2.44168	-3.81748				1.15128	1.35325	1.18153	2.03923	-0.271177
HL1	Alpha-enolase OS=Mus musculus OX=10090 GN=Eno1 PE=1 SV=3	ENOA_MOUSE	P17182	DWGAWQKFTA	S(unimod:36)AGIQVVGDDLTVTNPK(unimod:36)R	SAGIQVVGDDLTVTNPKR	Eno1	-1.86362	ENOA_HUMAN			ENO1																			ENO1		HL1_2	-2.00222	-1.73219	-1.85646					-3.64725	-6.51754						-0.522674
HL1	Alpha-enolase OS=Mus musculus OX=10090 GN=Eno1 PE=1 SV=3	ENOA_MOUSE	P17182	LPVPAFNVIN	G[Dimethyl (N-term)]GSHAGNK[Dimethyl (K)]LAMQEFMILPVGASSFR	GGSHAGNKLAMQEFMILPVGASSFR	Eno1	-1.70759	ENOA_HUMAN			ENO1																			ENO1		HL1_1				-1.55097	-1.67729	-2.42377	-1.17833				-0.00525575	-0.554097	-1.6683	-0.173084	-0.271177
HL1	Alpha-enolase OS=Mus musculus OX=10090 GN=Eno1 PE=1 SV=3	ENOA_MOUSE	P17182	FRAAVPSGAS	T[Dimethyl (N-term)]GIYEALELR	TGIYEALELR	Eno1	-1.70371	ENOA_HUMAN			ENO1																			ENO1		HL1_1				-1.24368	-1.22686	-4.26421	-0.0801099				0.872226	1.18345	0.0417827	0.408589	-0.271177
HL1	Alpha-enolase OS=Mus musculus OX=10090 GN=Eno1 PE=1 SV=3	ENOA_MOUSE	P17182	ESLQACKLAQ	S[Dimethyl (N-term)]NGWGVMVSHR	SNGWGVMVSHR	Eno1	0.896018	ENOA_HUMAN			ENO1																			ENO1		HL1_1				0.533823	0.0261307	2.09954	0.924574				2.27985	1.10822		3.10337	-0.271177
HL1	Alpha-enolase OS=Mus musculus OX=10090 GN=Eno1 PE=1 SV=3	ENOA_MOUSE	P17182	DLYTAKGLFR	A[Dimethyl (N-term)]AVPSGASTGIYEALELR	AAVPSGASTGIYEALELR	Eno1	1.65055	ENOA_HUMAN			ENO1																			ENO1		HL1_1				1.90498	1.87353	0.433282	2.39038				0.0742808	0.029145	-0.180688	-0.951382	-0.271177
HL1	Electron transfer flavoprotein subunit beta OS=Mus musculus OX=10090 GN=Etfb PE=1 SV=3	ETFB_MOUSE	Q9DCW4	GPSQCQETIR	T[Dimethyl (N-term)]ALAMGADR	TALAMGADR	Etfb	1.11045				ETFB																			ETFB		HL1_1				0.551711	0.0901547	2.94221	0.857723				2.34272	3.37245	1.9053	2.94017	2.35321
HL1	Electron transfer flavoprotein subunit beta OS=Mus musculus OX=10090 GN=Etfb PE=1 SV=3	ETFB_MOUSE	Q9DCW4	EIDGGLETLR	L[Dimethyl (N-term)]K[Dimethyl (K)]LPAVVTADLR	LKLPAVVTADLR	Etfb	1.99212				ETFB																			ETFB		HL1_1				2.11002	1.03402	1.65213	3.17231				-0.60658	-2.35974	-3.62594	1.6425	2.35321
HL1	Constitutive coactivator of PPAR-gamma-like protein 2 OS=Mus musculus OX=10090 GN=Fam120c PE=1 SV=3	F120C_MOUSE	Q8C3F2	M	G(unimod:36)VQGFQEFLEK(unimod:36)R	GVQGFQEFLEKR	Fam120c	0.843207				FAM120C																					Both	0.939891	0.701686	0.888045					5.49632	3.46666						4.46016
HL1	Constitutive coactivator of PPAR-gamma-like protein 2 OS=Mus musculus OX=10090 GN=Fam120c PE=1 SV=3	F120C_MOUSE	Q8C3F2	M	G[Dimethyl (N-term)]VQGFQEFLEK[Dimethyl (K)]R	GVQGFQEFLEKR	Fam120c	0.955476				FAM120C																					Both				1.59498	1.13328	-0.375158	1.4688				-5.72229	-5.16239	-0.82726	-2.5853	-3.345
HL1	Protein FAM160A1 OS=Mus musculus OX=10090 GN=Fam160a1 PE=1 SV=2	F16A1_MOUSE	Q505K2	FMNSLEFCNA	V[Dimethyl (N-term)]IQVAHPLIR	VIQVAHPLIR	Fam160a1	-2.20519	F16A1_HUMAN																								HL1_1				-2.18003	-1.53338	-2.49866	-2.60867				-4.27478	-5.81529	-6.16761	-4.57419	-5.24888
HL1	Fatty acid synthase OS=Mus musculus OX=10090 GN=Fasn PE=1 SV=2	FAS_MOUSE	P19096	RALQTKATQQ	G(unimod:36)LK(unimod:36)AAMLGQEDPPQHGLPR	GLKAAMLGQEDPPQHGLPR	Fasn	1.0875	FAS_HUMAN			FASN	fasn																		FASN		HL1_2	-3.56164	3.38286	3.44129					-0.836603	-3.16577						-2.02252
HL1	rRNA 2'-O-methyltransferase fibrillarin OS=Mus musculus OX=10090 GN=Fbl PE=1 SV=2	FBRL_MOUSE	P35550	RDLINLAKKR	T[Dimethyl (N-term)]NIIPVIEDAR	TNIIPVIEDAR	Fbl	3.36304	FBRL_HUMAN			FBL																			FBL		HL1_1				2.75129	2.92791	4.35992	3.41304				-1.86689	-3.0089	-2.21643	-3.12095	-2.5942
HL1	rRNA/tRNA 2'-O-methyltransferase fibrillarin-like protein 1 OS=Mus musculus OX=10090 GN=Fbll1 PE=1 SV=1	FBLL1_MOUSE	Q80WS3	RDLVNVAKKR	T[Dimethyl (N-term)]NIIPVLEDAR	TNIIPVLEDAR	Fbll1	3.36304	FBLL1_HUMAN																								HL1_1				2.75129	2.92791	4.35992	3.41304				-1.86689	-3.0089	-2.21643	-3.12095	-2.5942
HL1	F-box only protein 40 OS=Mus musculus OX=10090 GN=Fbxo40 PE=1 SV=1	FBX40_MOUSE	P62932	PVSYCGKRAR	L(unimod:36)GDAMLK(unimod:36)	LGDAMLK	Fbxo40	2.36077	FBX40_HUMAN																								HL1_2	2.03224		2.6893					-2.7328	-0.248565						-1.51201
HL1	Peptidyl-prolyl cis-trans isomerase FKBP11 OS=Mus musculus OX=10090 GN=Fkbp11 PE=1 SV=1	FKB11_MOUSE	Q9D1M7	LLFSGAVCRA	E[Dimethyl (N-term)]AGPETESPVR	EAGPETESPVR	Fkbp11	0.967419																							FKBP11		HL1_1				0.871594	1.26433	0.579225	1.15452				1.55732	1.67835	1.72362	1.96161	1.68932
HL1	Peptidyl-prolyl cis-trans isomerase FKBP4 OS=Mus musculus OX=10090 GN=Fkbp4 PE=1 SV=5	FKBP4_MOUSE	P30416	AIQRMEKGEH	S[Dimethyl (N-term)]IVYLK[Dimethyl (K)]PSYAFGSVGK[Dimethyl (K)]ER	SIVYLKPSYAFGSVGKER	Fkbp4	-1.9733				FKBP4																			FKBP4		HL1_1				-1.91388	-2.65861	-1.21873	-2.10196				-3.85035	-3.76777	-3.74475	-3.73396	-2.22923
HL1	Peptidyl-prolyl cis-trans isomerase FKBP4 OS=Mus musculus OX=10090 GN=Fkbp4 PE=1 SV=5	FKBP4_MOUSE	P30416	DEGVLKVIKR	E[Dimethyl (N-term)]GTGTETPMIGDR	EGTGTETPMIGDR	Fkbp4	1.77056				FKBP4																			FKBP4		HL1_1				2.10495	1.51385	1.779	1.68444				-0.968002	-0.07252	-1.14486	-1.79708	-2.22923
HL1	Peptidyl-prolyl cis-trans isomerase FKBP9 OS=Mus musculus OX=10090 GN=Fkbp9 PE=1 SV=1	FKBP9_MOUSE	Q9Z247	TGQAAPVLGL	A[Dimethyl (N-term)]VSSELQIQQSFVPDEC[Carbamidomethyl (C)]PR	AVSSELQIQQSFVPDECPR	Fkbp9	-1.92283						Q9Z247																			HL1_1				-2.12634	-2.0774	-0.904736	-2.58283				-1.58928	-1.99508	-0.768653	-2.00387	0.280501
HL1	Filamin-A OS=Mus musculus OX=10090 GN=Flna PE=1 SV=5	FLNA_MOUSE	Q8BTM8	HGPGIQSGTT	N[Dimethyl (N-term)]K[Dimethyl (K)]PNK[Dimethyl (K)]FTVETR	NKPNKFTVETR	Flna	-11.6196	FLNA_HUMAN			FLNA		Q8BTM8																	FLNA	FLNA	HL1_1				-11.2296	-11.2499	-10.3712	-13.6278				-7.63837	-7.1786	-6.69012	-7.74982	-0.144236
HL1	Filamin-A OS=Mus musculus OX=10090 GN=Flna PE=1 SV=5	FLNA_MOUSE	Q8BTM8	KTHIQDNHDG	T[Dimethyl (N-term)]YTVAYVPDVPGR	TYTVAYVPDVPGR	Flna	-1.49404	FLNA_HUMAN			FLNA		Q8BTM8																	FLNA	FLNA	HL1_1				-1.50003	-0.500583	-2.61947	-1.35608				0.761129	0.416697	1.39131	1.96614	-0.144236
HL1	Filamin-A OS=Mus musculus OX=10090 GN=Flna PE=1 SV=5	FLNA_MOUSE	Q8BTM8	TQTVNYVPSR	E[Dimethyl (N-term)]GSYSISVLYGEEEVPR	EGSYSISVLYGEEEVPR	Flna	1.62133	FLNA_HUMAN			FLNA		Q8BTM8																	FLNA	FLNA	HL1_1				1.50684	1.4516	1.55716	1.96971				-2.34746	1.80274	-1.4609	-0.690041	-0.144236
HL1	Filamin-A OS=Mus musculus OX=10090 GN=Flna PE=1 SV=5	FLNA_MOUSE	Q8BTM8	NEHLKCVSKR	I[Dimethyl (N-term)]ANLQTDLSDGLR	IANLQTDLSDGLR	Flna	1.65343	FLNA_HUMAN			FLNA		Q8BTM8																	FLNA	FLNA	HL1_1				1.42018	1.37891	1.73247	2.08215				-2.78594	-2.31867	0.178659	0.457154	-0.144236
HL1	Filamin-A OS=Mus musculus OX=10090 GN=Flna PE=1 SV=5	FLNA_MOUSE	Q8BTM8	HVLCNSEDIR	L[Dimethyl (N-term)]SPFMADIR	LSPFMADIR	Flna	1.76933	FLNA_HUMAN			FLNA		Q8BTM8																	FLNA	FLNA	HL1_1				1.78729	1.83442	0.398257	3.05733				1.51205	3.81643	1.61619	1.31827	-0.144236
HL1	Filamin-B OS=Mus musculus OX=10090 GN=Flnb PE=1 SV=3	FLNB_MOUSE	Q80X90	MPVTEKD	L[Dimethyl (N-term)]AEDAPWK[Dimethyl (K)]K[Dimethyl (K)]IQQNTFTR	LAEDAPWKKIQQNTFTR	Flnb	1.08681				FLNB																			FLNB		HL1_1				2.15126	1.1979	-1.20101	2.19907				-0.480026	0.036492		-0.892176	-0.539844
HL1	Fragile X mental retardation syndrome-related protein 2 OS=Mus musculus OX=10090 GN=Fxr2 PE=1 SV=1	FXR2_MOUSE	Q9WVR4	M	G(unimod:36)GLASGGDVEPGLPVEVR	GGLASGGDVEPGLPVEVR	Fxr2	-1.17375	FXR2_HUMAN																						FXR2		HL1_2	-1.66896	-1.81782	-0.0344725					3.65887	1.57773						1.36234
HL1	UAP56-interacting factor OS=Mus musculus OX=10090 GN=Fyttd1 PE=1 SV=1	UIF_MOUSE	Q91Z49	LPGKRRPYGV	I[Dimethyl (N-term)]TGLAAR	ITGLAAR	Fyttd1	-8.28237	UIF_HUMAN																								Both				-9.12733	-8.72035	-8.67357	-6.60824				-11.0069	-9.26041	-11.6089	-8.56861	-5.38743
HL1	UAP56-interacting factor OS=Mus musculus OX=10090 GN=Fyttd1 PE=1 SV=1	UIF_MOUSE	Q91Z49	LPGKRRPYGV	I(unimod:36)TGLAAR	ITGLAAR	Fyttd1	-7.50543	UIF_HUMAN																								Both		-11.0192	-3.99168					-7.66344	-8.71856						-8.21233
HL1	Lysosomal alpha-glucosidase OS=Mus musculus OX=10090 GN=Gaa PE=1 SV=2	LYAG_MOUSE	P70699	PSPSSASSFR	S[Dimethyl (N-term)]AVQSK[Dimethyl (K)]GQWLTLEAPLDTINVHLR	SAVQSKGQWLTLEAPLDTINVHLR	Gaa	0.925849						P70699																			HL1_1				0.514677	0.969023	0.920747	1.29895				0.286385	-0.0727035	-0.223694	0.583973	-0.023508
HL1	Glyceraldehyde-3-phosphate dehydrogenase OS=Mus musculus OX=10090 GN=Gapdh PE=1 SV=2	G3P_MOUSE	P16858	DNFGIVEGLM	T[Dimethyl (N-term)]TVHAITATQK[Dimethyl (K)]TVDGPSGK[Dimethyl (K)]LWR	TTVHAITATQKTVDGPSGKLWR	Gapdh	-2.18866	G3P_HUMAN			GAPDH																			GAPDH		HL1_1				-2.76547	-2.44758	-2.08771	-1.4539				1.22235	0.752683	0.362681	0.124363	-0.854927
HL1	Golgi-specific brefeldin A-resistance factor 1 (Fragment) OS=Mus musculus OX=10090 GN=Gbf1 PE=1 SV=1	Q6A099_MOUSE	Q6A099	TSPADHSDSA	S[Dimethyl (N-term)]VHDMDYVNPR	SVHDMDYVNPR	Gbf1	3.29678	GBF1_HUMAN		golgi brefeldin																						HL1_1				2.78188	5.518	1.06813	3.8191				1.9539	4.29387	3.06186	4.57336	3.42984
HL1	eIF-2-alpha kinase activator GCN1 OS=Mus musculus OX=10090 GN=Gcn1 PE=1 SV=1	GCN1_MOUSE	E9PVA8	M	A[Dimethyl (N-term)]ADTQVSETLK[Dimethyl (K)]R	AADTQVSETLKR	Gcn1	1.21274				GCN1																			GCN1		HL1_1				1.6815	1.50392	0.850607	0.814928				1.59468	1.94497	2.38363	0.290837	2.00677
HL1	Guanine nucleotide-binding protein G(t) subunit alpha-2 OS=Mus musculus OX=10090 GN=Gnat2 PE=2 SV=2	GNAT2_MOUSE	P50149	GRQLNNLADS	T[Dimethyl (N-term)]EEGTMPPELVDVIR	TEEGTMPPELVDVIR	Gnat2	3.33249			guanine nt binding																						HL1_1				3.61628	3.73877	3.96105	2.01386				-0.0260807	-0.876613	0.928616	1.46871	0.332747
HL1	Guanine nucleotide-binding protein-like 3-like protein OS=Mus musculus OX=10090 GN=Gnl3l PE=1 SV=1	GNL3L_MOUSE	Q6PGG6	EEISSYYGVS	G[Dimethyl (N-term)]FQTTEHFLTAVAHR	GFQTTEHFLTAVAHR	Gnl3l	-3.11538	GNL3L_HUMAN																								HL1_1				-3.0352	-2.4097	-1.90312	-5.1135				-2.32093	-1.82622	-2.94815	-0.834345	-2.02332
HL1	Probable glutathione peroxidase 8 OS=Mus musculus OX=10090 GN=Gpx8 PE=1 SV=1	GPX8_MOUSE	Q9D7B7	CNQFGESEPK	S[Dimethyl (N-term)]SK[Dimethyl (K)]EVESFAR	SSKEVESFAR	Gpx8	4.7126	GPX8_HUMAN																								HL1_1				4.88851	4.00749	3.19224	6.76214				4.81487	4.37008	4.24869	5.60785	4.71946
HL1	Gelsolin OS=Mus musculus OX=10090 GN=Gsn PE=1 SV=3	GELS_MOUSE	P13020	QVEEGSEPDA	F[Dimethyl (N-term)]WEALGGK[Dimethyl (K)]TAYR	FWEALGGKTAYR	Gsn	-8.22903				GSN																					HL1_1				-8.23243	-7.12742	-9.32565	-8.23062				-3.60247	-3.80965	-5.49678	-5.53341	-2.38423
HL1	Eukaryotic peptide chain release factor GTP-binding subunit ERF3A OS=Mus musculus OX=10090 GN=Gspt1 PE=1 SV=2	ERF3A_MOUSE	Q8R050	GILSDDVETD	S[Dimethyl (N-term)]VAPGENLK[Dimethyl (K)]IR	SVAPGENLKIR	Gspt1	0.847859				GSPT1																			GSPT1		HL1_1				1.10734	0.853642	0.503527	0.926928				0.588926	0.196072	1.75195	1.31866	0.244016
HL1	Glutathione S-transferase P 1 OS=Mus musculus OX=10090 GN=Gstp1 PE=1 SV=2	GSTP1_MOUSE	P19157	MPP	Y[Dimethyl (N-term)]TIVYFPVR	YTIVYFPVR	Gstp1	-3.51409																							GSTP1		HL1_1				-2.71916	-4.43227	-3.61927	-3.28565				-1.50695	-2.1883	-1.34286	-2.03078	-0.760915
HL1	General transcription factor 3C polypeptide 2 OS=Mus musculus OX=10090 GN=Gtf3c2 PE=2 SV=2	TF3C2_MOUSE	Q8BL74	NLDSYGWLVS	G[Dimethyl (N-term)]GQSGLVR	GGQSGLVR	Gtf3c2	-2.01434	TF3C2_HUMAN		general transcription factor IIIC, polypeptide 2, beta 110kDa																						HL1_1				-2.26829	-2.84003	-1.1426	-1.80645				-5.31404	-5.46601	-5.35864	-3.41568	-4.80367
HL1	Histone H2A.V OS=Mus musculus OX=10090 GN=H2afv PE=1 SV=3	H2AV_MOUSE	Q3THW5	M	A[Dimethyl (N-term)]GGK[Dimethyl (K)]AGK[Dimethyl (K)]DSGK[Dimethyl (K)]AK[Dimethyl (K)]AK[Dimethyl (K)]AVSR	AGGKAGKDSGKAKAKAVSR	H2afv	1.59814	H2AV_HUMAN																								HL1_1				1.87551	1.3373	1.27257	1.90719				0.44652	0.342355	0.591487	0.096815	0.216783
HL1	Core histone macro-H2A.1 OS=Mus musculus OX=10090 GN=H2afy PE=1 SV=3	H2AY_MOUSE	Q9QZQ8	IKKGHPKYRI	G[Dimethyl (N-term)]VGAPVYMAAVLEYLTAEILELAGNAAR	GVGAPVYMAAVLEYLTAEILELAGNAAR	H2afy	0.890491	H2AY_HUMAN		H2A histone family, member Y																						HL1_1				0.253995	2.49473	0.0906554	0.722584				0.792519	2.57504	2.36617	-0.90539	1.16617
HL1	Very-long-chain (3R)-3-hydroxyacyl-CoA dehydratase 2 OS=Mus musculus OX=10090 GN=Hacd2 PE=1 SV=1	HACD2_MOUSE	Q9D3B1	M	A[Dimethyl (N-term)]AAAATAATK[Dimethyl (K)]GNGGGSGR	AAAAATAATKGNGGGSGR	Hacd2	1.10392	HACD2_HUMAN																								HL1_1				1.32482	0.549112	2.02786	0.513877				-1.15627	-0.0936653	0.73425	1.80464	0.169748
HL1	Hemoglobin subunit alpha OS=Mus musculus OX=10090 GN=Hba PE=1 SV=2	HBA_MOUSE	P01942	LSGEDKSNIK	A(unimod:36)AWGK(unimod:36)IGGHGAEYGAEALER	AAWGKIGGHGAEYGAEALER	Hba	1.65491	HBA_HUMAN																								HL1_2	1.95141	1.9434	1.06991					1.09699	0.478555						0.766442
HL1	HBS1-like protein OS=Mus musculus OX=10090 GN=Hbs1l PE=1 SV=2	HBS1L_MOUSE	Q69ZS7	VAVLVVDASR	G[Dimethyl (N-term)]EFEAGFETGGQ	GEFEAGFETGGQ	Hbs1l	-3.53643																							HBS1L		HL1_1				-4.92707	-2.18875	-2.21265	-4.81725				1.38004	2.23222	1.77895	1.83344	1.76525
HL1	Host cell factor 1 OS=Mus musculus OX=10090 GN=Hcfc1 PE=1 SV=2	HCFC1_MOUSE	Q61191	TQVCSNPPCE	T(unimod:36)HETGTTNTATTSNAGSAQR	THETGTTNTATTSNAGSAQR	Hcfc1	-1.37556	HCFC1_HUMAN																						HCFC1		HL1_2	-1.13715	-1.33263	-1.65689					-0.159244	-0.0190065						-0.110457
HL1	Hepatoma-derived growth factor-related protein 2 OS=Mus musculus OX=10090 GN=Hdgfl2 PE=1 SV=1	HDGR2_MOUSE	Q3UMU9	EEQPGEQAPR	E[Dimethyl (N-term)]LAEDEPSTDR	ELAEDEPSTDR	Hdgfl2	2.41501	HDGR2_HUMAN																								HL1_1				2.0593	3.2238	2.05771	2.31923				1.61722	1.62282	-0.507121	0.943244	0.0535064
HL1	Vigilin OS=Mus musculus OX=10090 GN=Hdlbp PE=1 SV=1	VIGLN_MOUSE	Q8VDJ3	HPFIAGPYNR	L[Dimethyl (N-term)]VGEIMQETGTR	LVGEIMQETGTR	Hdlbp	1.23249	VIGLN_HUMAN			HDLBP																			HDLBP	HDLBP	HL1_1				1.46796	1.1138	1.881	0.467204				-1.91829	-1.84359	-1.25985	-0.448835	-0.546381
HL1	E3 ubiquitin-protein ligase HECTD1 OS=Mus musculus OX=10090 GN=Hectd1 PE=1 SV=2	HECD1_MOUSE	Q69ZR2	ARGYGRSALR	N[Dimethyl (N-term)]WVFQVSK[Dimethyl (K)]DGQ	NWVFQVSKDGQ	Hectd1	-4.71077	HECD1_HUMAN																								HL1_1				-6.6297	-3.49396	-4.92925	-3.79019					-8.01249	-6.90849	-6.31848	-2.59876
HL1	E3 ubiquitin-protein ligase HECTD1 OS=Mus musculus OX=10090 GN=Hectd1 PE=1 SV=2	HECD1_MOUSE	Q69ZR2	LNFQFCPSSR	I[Dimethyl (N-term)]YGFTAVDLK[Dimethyl (K)]PSGED	IYGFTAVDLKPSGED	Hectd1	-3.26391	HECD1_HUMAN																								HL1_1				-4.97222	-3.7473	0.907987	-5.24412				-1.11968	0.0601045	-0.839593	-1.53529	-2.59876
HL1	HECT and RLD domain-containing E3 ubiquitin protein ligase family member 1 OS=Mus musculus OX=10090 GN=Herc1 PE=1 SV=1	E9PZP8_MOUSE	E9PZP8	HNFLKLCLKL	L(unimod:36)SNHLALALAGGVATSILGR	LSNHLALALAGGVATSILGR	Herc1	-4.17449				HERC1			YLAGALEK																		HL1_2	-4.53827	-3.6912	-4.294					-1.07761	-0.448655						-0.784462
HL1	HECT and RLD domain-containing E3 ubiquitin protein ligase family member 1 OS=Mus musculus OX=10090 GN=Herc1 PE=1 SV=1	E9PZP8_MOUSE	E9PZP8	ASEGTGLMTR	S[Dimethyl (N-term)]ESLTAE	SESLTAE	Herc1	7.02617				HERC1			YLAGALEK																		HL1_1				8.57099	8.19843	4.99017	6.34509				6.63695	9.89981	5.43973	6.6828	2.87727
HL1	HIG1 domain family member 1A, mitochondrial OS=Mus musculus OX=10090 GN=Higd1a PE=1 SV=1	HIG1A_MOUSE	Q9JLR9	MSTNTDLS	L[Dimethyl (N-term)]SSYDEGQGSK[Dimethyl (K)]FIR	LSSYDEGQGSKFIR	Higd1a	1.20209	HIG1A_HUMAN																								HL1_1				0.75856	0.998314	1.97495	1.07654				2.30471	3.15765	1.68611	2.13907	1.44608
HL1	Histidine triad nucleotide-binding protein 1 OS=Mus musculus OX=10090 GN=Hint1 PE=1 SV=3	HINT1_MOUSE	P70349	M	A(unimod:36)DEIAK(unimod:36)AQVAQPGGDTIFGK(unimod:36)IIR	ADEIAKAQVAQPGGDTIFGKIIR	Hint1	-1.80665																							HINT1		Both	-3.14157	-0.966498	-1.31189					0.126832	-0.0164283						-0.0819603
HL1	Histidine triad nucleotide-binding protein 2, mitochondrial OS=Mus musculus OX=10090 GN=Hint2 PE=1 SV=1	HINT2_MOUSE	Q9D0S9	YEDQQCLVFR	D[Dimethyl (N-term)]VAPQAPVHFLVIPR	DVAPQAPVHFLVIPR	Hint2	-2.32315	HINT2_HUMAN			HINT2																			HINT2		HL1_1				-2.32289	-2.26588	-3.15438	-1.54946				-2.72804	-2.14045	-0.749742	-4.59831	-1.22437
HL1	Histone H4 OS=Mus musculus OX=10090 GN=Hist1h4a PE=1 SV=2	H4_MOUSE	P62806	GAKRHRKVLR	D[Dimethyl (N-term)]NIQGITK[Dimethyl (K)]PAIR	DNIQGITKPAIR	Hist1h4a	2.37176	H4_HUMAN			HIST1H4A																			HIST1H4A		Both				2.79888	2.28404	1.71708	2.68705				1.87616	2.40519	2.10995	0.233713	1.16951
HL1	Heterogeneous nuclear ribonucleoprotein A1 OS=Mus musculus OX=10090 GN=Hnrnpa1 PE=1 SV=2	ROA1_MOUSE	P49312	GGGQYFAKPR	N[Dimethyl (N-term)]QGGYGGSSSSSSYGSGR	NQGGYGGSSSSSSYGSGR	Hnrnpa1	2.15636	ROA1_HUMAN			HNRNPA1																			HNRNPA1		HL1_1				2.19943	2.13496	1.15692	3.13413				-0.28956	-0.811077	0.880679	-0.440987	-0.254842
HL1	Heterogeneous nuclear ribonucleoproteins A2/B1 OS=Mus musculus OX=10090 GN=Hnrnpa2b1 PE=1 SV=2	ROA2_MOUSE	O88569	HHLRDYFEEY	G(unimod:36)K(unimod:36)IDTIEIITDR	GKIDTIEIITDR	Hnrnpa2b1	-2.41675	ROA2_HUMAN			HNRNPA2B1				HNRNPA2B1	HNRNPA2B1	HNRNPA2B1	0	0	0	HNRNPA2B1	HNRNPA2B1	HNRNPA2B1	HNRNPA2B1	HNRNPA2B1	HNRNPA2B1	HNRNPA2B1	0	0	HNRNPA2B1		HL1_2	-2.55772	-2.40074	-2.29179					-5.12221	-2.79902						-1.19483
HL1	Heterogeneous nuclear ribonucleoproteins A2/B1 OS=Mus musculus OX=10090 GN=Hnrnpa2b1 PE=1 SV=2	ROA2_MOUSE	O88569	NAEVRKALSR	Q[Dimethyl (N-term)]EMQEVQSSR	QEMQEVQSSR	Hnrnpa2b1	2.65365	ROA2_HUMAN			HNRNPA2B1				HNRNPA2B1	HNRNPA2B1	HNRNPA2B1	0	0	0	HNRNPA2B1	HNRNPA2B1	HNRNPA2B1	HNRNPA2B1	HNRNPA2B1	HNRNPA2B1	HNRNPA2B1	0	0	HNRNPA2B1		HL1_1				3.61776	3.61607	0.629367	2.75139				-0.266278	-0.244707	-1.02119	-1.47314	0.14491
HL1	Heterogeneous nuclear ribonucleoprotein A3 OS=Mus musculus OX=10090 GN=Hnrnpa3 PE=1 SV=1	ROA3_MOUSE	Q8BG05	PMKGGSFGGR	S[Dimethyl (N-term)]SGSPYGGGYGSGGGSGGYGSR	SSGSPYGGGYGSGGGSGGYGSR	Hnrnpa3	2.64009	ROA3_HUMAN			HNRNPA3																			HNRNPA3		HL1_1				2.52722	2.35667	2.58509	3.09137				-0.650856	0.145827	-1.00245	-1.42627	-1.6679
HL1	Heterogeneous nuclear ribonucleoproteins C1/C2 OS=Mus musculus OX=10090 GN=Hnrnpc PE=1 SV=1	HNRPC_MOUSE	Q9Z204	YDRMYSYPAR	V[Dimethyl (N-term)]PPPPPIAR	VPPPPPIAR	Hnrnpc	2.00242	HNRPC_HUMAN			HNRNPC																			HNRNPC		HL1_1				1.83415	1.29169	2.55238	2.33145				3.87453	0.427389	1.96157	3.83704	0.789227
HL1	Heterogeneous nuclear ribonucleoprotein H OS=Mus musculus OX=10090 GN=Hnrnph1 PE=1 SV=3	HNRH1_MOUSE	O35737	VEMDWVLKHT	G(unimod:36)PNSPDTANDGFVR	GPNSPDTANDGFVR	Hnrnph1	1.08921	HNRH1_HUMAN			HNRNPH1																			HNRNPH1		Both	1.92566	0.13843	1.20355					5.78611	3.3313						-0.272428
HL1	Heterogeneous nuclear ribonucleoprotein H OS=Mus musculus OX=10090 GN=Hnrnph1 PE=1 SV=3	HNRH1_MOUSE	O35737	VEMDWVLKHT	G[Dimethyl (N-term)]PNSPDTANDGFVR	GPNSPDTANDGFVR	Hnrnph1	4.60397	HNRH1_HUMAN			HNRNPH1																			HNRNPH1		Both				4.96645	4.78826	3.87618	4.78498				5.18583	4.02786	4.66411	3.46331	0.0362708
HL1	Heterogeneous nuclear ribonucleoprotein K OS=Mus musculus OX=10090 GN=Hnrnpk PE=1 SV=1	HNRPK_MOUSE	P61979	KGGKNIKALR	T[Dimethyl (N-term)]DYNASVSVPDSSGPER	TDYNASVSVPDSSGPER	Hnrnpk	1.51565	HNRPK_HUMAN			HNRNPK		P61979		HNRNPK	HNRNPK	HNRNPK	HNRNPK	HNRNPK	HNRNPK	0	HNRNPK	HNRNPK	HNRNPK	HNRNPK	HNRNPK	HNRNPK	HNRNPK	HNRNPK	HNRNPK		HL1_1				1.57465	1.60804	0.861219	2.0187				0.355565	1.03123	0.787125	0.223189	0.582242
HL1	Heterogeneous nuclear ribonucleoprotein K OS=Mus musculus OX=10090 GN=Hnrnpk PE=1 SV=1	HNRPK_MOUSE	P61979	RGGRGGSRAR	N[Dimethyl (N-term)]LPLPPPPPPR	NLPLPPPPPPR	Hnrnpk	1.68241	HNRPK_HUMAN			HNRNPK		P61979		HNRNPK	HNRNPK	HNRNPK	HNRNPK	HNRNPK	HNRNPK	0	HNRNPK	HNRNPK	HNRNPK	HNRNPK	HNRNPK	HNRNPK	HNRNPK	HNRNPK	HNRNPK		HL1_1				1.25879	1.91115	0.864222	2.69548				0.472888	-0.248767	1.26478	-0.780884	0.582242
HL1	Heterogeneous nuclear ribonucleoprotein K OS=Mus musculus OX=10090 GN=Hnrnpk PE=1 SV=1	HNRPK_MOUSE	P61979	ATSQLPLESD	A[Dimethyl (N-term)]VEC[Carbamidomethyl (C)]LNYQHYK[Dimethyl (K)]GSDFDC[Carbamidomethyl (C)]ELR	AVECLNYQHYKGSDFDCELR	Hnrnpk	3.78052	HNRPK_HUMAN			HNRNPK		P61979		HNRNPK	HNRNPK	HNRNPK	HNRNPK	HNRNPK	HNRNPK	0	HNRNPK	HNRNPK	HNRNPK	HNRNPK	HNRNPK	HNRNPK	HNRNPK	HNRNPK	HNRNPK		HL1_1				4.48389	5.30321	0.575437	4.75953				3.45358	4.35968	3.53616	3.44611	0.582242
HL1	Heterogeneous nuclear ribonucleoprotein L OS=Mus musculus OX=10090 GN=Hnrnpl PE=1 SV=2	HNRPL_MOUSE	Q8R081	GNVEKVKFMK	S(unimod:36)K(unimod:36)PGAAMVEMADGYAVDR	SKPGAAMVEMADGYAVDR	Hnrnpl	2.45081	HNRPL_HUMAN			HNRNPL				HNRNPL	HNRNPL	HNRNPL	0	HNRNPL	0	HNRNPL	HNRNPL	HNRNPL	HNRNPL	HNRNPL	HNRNPL	HNRNPL	HNRNPL	HNRNPL	HNRNPL		HL1_2	3.43772	1.68261	2.2321					3.11361	2.60994						1.02307
HL1	Heterogeneous nuclear ribonucleoprotein M OS=Mus musculus OX=10090 GN=Hnrnpm PE=1 SV=3	HNRPM_MOUSE	Q9D0E1	LKRGEIIAKQ	G[Dimethyl (N-term)]GGGAGGSVPGIER	GGGGAGGSVPGIER	Hnrnpm	1.08973	HNRPM_HUMAN			HNRNPM		Q9D0E1		HNRNPM	HNRNPM	HNRNPM	HNRNPM	HNRNPM	HNRNPM	HNRNPM	HNRNPM	HNRNPM	HNRNPM	HNRNPM	HNRNPM	HNRNPM	HNRNPM	HNRNPM	HNRNPM		HL1_1				1.04678	0.673159	0.598616	2.04037				-1.9198	-1.12317	-1.24546	-1.47819	-0.775405
HL1	Heterogeneous nuclear ribonucleoprotein U OS=Mus musculus OX=10090 GN=Hnrnpu PE=1 SV=1	HNRPU_MOUSE	Q8VEK3	FIEIAARKKR	N[Dimethyl (N-term)]FILDQTNVSAAAQR	NFILDQTNVSAAAQR	Hnrnpu	0.99633	HNRPU_HUMAN			HNRNPU																			HNRNPU	HNRNPU	HL1_1				-0.307866	1.76401	0.565464	1.96371				-0.747926	-0.340292	-0.1548	-0.777608	1.00826
HL1	Heterogeneous nuclear ribonucleoprotein U OS=Mus musculus OX=10090 GN=Hnrnpu PE=1 SV=1	HNRPU_MOUSE	Q8VEK3	GKSSGPTSLF	A[Dimethyl (N-term)]VTVAPPGAR	AVTVAPPGAR	Hnrnpu	4.32502	HNRPU_HUMAN			HNRNPU																			HNRNPU	HNRNPU	Both				4.69794	4.41775	4.15023	4.03415				3.70001	3.81435	2.65096	2.74278	1.00826
HL1	Heterogeneous nuclear ribonucleoprotein U OS=Mus musculus OX=10090 GN=Hnrnpu PE=1 SV=1	HNRPU_MOUSE	Q8VEK3	GKSSGPTSLF	A(unimod:36)VTVAPPGAR	AVTVAPPGAR	Hnrnpu	5.8204	HNRPU_HUMAN			HNRNPU																			HNRNPU	HNRNPU	Both	4.89696	5.83895	6.72528					6.30982	9.83944						1.07136
HL1	Heterochromatin protein 1-binding protein 3 OS=Mus musculus OX=10090 GN=Hp1bp3 PE=1 SV=1	HP1B3_MOUSE	Q3TEA8	SKEKEKKVKK	T[Dimethyl (N-term)]IPAWATLSASQLAR	TIPAWATLSASQLAR	Hp1bp3	2.6031	HP1B3_HUMAN																								HL1_1				2.89779	2.51173	0.164879	4.83799				-2.80073	2.18613	-1.18032	-0.535271	-0.623455
HL1	3-keto-steroid reductase OS=Mus musculus OX=10090 GN=Hsd17b7 PE=1 SV=1	DHB7_MOUSE	O88736	SGIGLALCGR	L[Dimethyl (N-term)]LAEDDDLHLC[Carbamidomethyl (C)]L	LLAEDDDLHLCL	Hsd17b7	4.44361	DHB7_HUMAN																								HL1_1				3.25635	4.1807	0.730817	9.60657				2.11971	3.42662	-0.951933	1.38188	1.43628
HL1	Heat shock protein HSP 90-alpha OS=Mus musculus OX=10090 GN=Hsp90aa1 PE=1 SV=4	HS90A_MOUSE	P07901	KKLSELLRYY	T[Dimethyl (N-term)]SASGDEMVSLK[Dimethyl (K)]DYC[Carbamidomethyl (C)]TR	TSASGDEMVSLKDYCTR	Hsp90aa1	-2.42647	HS90A_HUMAN			HSP90AA1																			HSP90AA1		HL1_1				-2.91414	-3.02929	-1.77608	-1.98636				1.26546	1.03175	0.866499	0.419584	-0.508335
HL1	Heat shock protein HSP 90-alpha OS=Mus musculus OX=10090 GN=Hsp90aa1 PE=1 SV=4	HS90A_MOUSE	P07901	KKHLEINPDH	S(unimod:36)IIETLR	SIIETLR	Hsp90aa1	2.24872	HS90A_HUMAN			HSP90AA1																			HSP90AA1		HL1_2	0.672851	5.02157	1.05174					0.910402	3.2413						0.880273
HL1	Heat shock protein HSP 90-beta OS=Mus musculus OX=10090 GN=Hsp90ab1 PE=1 SV=3	HS90B_MOUSE	P11499	LLRYHTSQSG	D[Dimethyl (N-term)]EMTSLSEYVSR	DEMTSLSEYVSR	Hsp90ab1	2.28894	HS90B_HUMAN			HSP90AB1				0	0	0	HSP90AB1	HSP90AB1	HSP90AB1	HSP90AB1	HSP90AB1	HSP90AB1	0	0	HSP90AB1	0	0	0	HSP90AB1		HL1_1				1.39195	2.98041	2.87503	1.90836				3.81994	5.6982	1.1445	5.14668	0
HL1	Endoplasmin OS=Mus musculus OX=10090 GN=Hsp90b1 PE=1 SV=2	ENPL_MOUSE	P08113	FTAEGEVTFK	S[Dimethyl (N-term)]ILFVPTSAPR	SILFVPTSAPR	Hsp90b1	-2.20726	ENPL_HUMAN			HSP90B1																			HSP90B1		HL1_1				-2.48098	-2.12909	-2.44039	-1.77858				2.01714		2.14193		-0.0968943
HL1	Endoplasmin OS=Mus musculus OX=10090 GN=Hsp90b1 PE=1 SV=2	ENPL_MOUSE	P08113	LLRFQSSHHS	T[Dimethyl (N-term)]DITSLDQYVER	TDITSLDQYVER	Hsp90b1	0.940375	ENPL_HUMAN			HSP90B1																			HSP90B1		HL1_1				0.334702	0.645298	2.03408	0.747418				-0.396279	0.752533	0.418693	-1.26543	-0.0968943
HL1	Endoplasmin OS=Mus musculus OX=10090 GN=Hsp90b1 PE=1 SV=2	ENPL_MOUSE	P08113	KLLRFQSSHH	S[Dimethyl (N-term)]TDITSLDQYVER	STDITSLDQYVER	Hsp90b1	1.18309	ENPL_HUMAN			HSP90B1																			HSP90B1		HL1_1				0.0142762	-0.305628	4.18759	0.83611				1.70207	2.15137	2.12945	1.66318	-0.0968943
HL1	Endoplasmin OS=Mus musculus OX=10090 GN=Hsp90b1 PE=1 SV=2	ENPL_MOUSE	P08113	KIEKAVVSQR	L[Dimethyl (N-term)]TESPC[Carbamidomethyl (C)]ALVASQYGWSGNMER	LTESPCALVASQYGWSGNMER	Hsp90b1	2.42983	ENPL_HUMAN			HSP90B1																			HSP90B1		HL1_1				2.90843	2.97649	0.571942	3.26247				-0.464161	0.0736775	-0.793285	-1.3417	-0.0968943
HL1	Heat shock 70 kDa protein 12B OS=Mus musculus OX=10090 GN=Hspa12b PE=1 SV=1	HS12B_MOUSE	Q9CZJ2	GHNVETALRR	S(unimod:36)SVNLVK(unimod:36)	SSVNLVK	Hspa12b	-1.50076			heat shock 70kD protein 12B																						HL1_2	-0.652143	-1.82028	-2.02986					-6.74884	-8.73513						-7.76332
HL1	Heat shock 70 kDa protein 1A OS=Mus musculus OX=10090 GN=Hspa1a PE=1 SV=2	HS71A_MOUSE	Q61696	FEELCSDLFR	G(unimod:36)TLEPVEK(unimod:36)ALR	GTLEPVEKALR	Hspa1a	-2.08342				HSPA1A		Q61696																			HL1_2	-3.30342	-1.07808	-1.86877					-4.00457	-0.96861						-2.50792
HL1	Heat shock 70 kDa protein 1-like OS=Mus musculus OX=10090 GN=Hspa1l PE=1 SV=4	HS71L_MOUSE	P16627	DNNLLGRFDL	T(unimod:36)GIPPAPR	TGIPPAPR	Hspa1l	-2.27547	HS71L_HUMAN																						HSPA1L		Both	-3.04733	-2.27654	-1.50254					-5.54309							-0.273838
HL1	Heat shock 70 kDa protein 1-like OS=Mus musculus OX=10090 GN=Hspa1l PE=1 SV=4	HS71L_MOUSE	P16627	DNNLLGRFDL	T[Dimethyl (N-term)]GIPPAPR	TGIPPAPR	Hspa1l	-1.66447	HS71L_HUMAN																						HSPA1L		Both				-1.3325	-2.37718	-2.61512	-0.333074				-2.89993	-1.752	-3.06336	-3.08219	0.0429998
HL1	Heat shock 70 kDa protein 1-like OS=Mus musculus OX=10090 GN=Hspa1l PE=1 SV=4	HS71L_MOUSE	P16627	TKQTQIFTTY	S[Dimethyl (N-term)]DNQPGVLIQVYEGER	SDNQPGVLIQVYEGER	Hspa1l	1.143	HS71L_HUMAN																						HSPA1L		Both				1.57293	2.13241	-0.151953	1.0186				-0.961171	-0.435307	-0.191446	-1.12003	0.0429998
HL1	Heat shock 70 kDa protein 1-like OS=Mus musculus OX=10090 GN=Hspa1l PE=1 SV=4	HS71L_MOUSE	P16627	TKQTQIFTTY	S(unimod:36)DNQPGVLIQVYEGER	SDNQPGVLIQVYEGER	Hspa1l	3.55631	HS71L_HUMAN																						HSPA1L		Both	3.69088	3.7815	3.19655					-0.934778	-0.166297						-0.273838
HL1	Endoplasmic reticulum chaperone BiP OS=Mus musculus OX=10090 GN=Hspa5 PE=1 SV=3	BIP_MOUSE	P20029	AQRQATKDAG	T[Dimethyl (N-term)]IAGLNVMR	TIAGLNVMR	Hspa5	-4.16626	GRP78_HUMAN			HSPA5		P20029																	HSPA5		HL1_1				-8.02016	-1.51678	-2.01361	-5.11451					-11.2604	-4.74913	-3.13958	-1.78859
HL1	Endoplasmic reticulum chaperone BiP OS=Mus musculus OX=10090 GN=Hspa5 PE=1 SV=3	BIP_MOUSE	P20029	EDKKEDVGTV	V[Dimethyl (N-term)]GIDLGTTYSC[Carbamidomethyl (C)]VGVFK[Dimethyl (K)]NGR	VGIDLGTTYSCVGVFKNGR	Hspa5	-2.05593	GRP78_HUMAN			HSPA5		P20029																	HSPA5		HL1_1				-2.78304	-1.20125	-2.08733	-2.1521				-7.59889	-2.99748	-3.92033	-5.52993	-1.78859
HL1	Endoplasmic reticulum chaperone BiP OS=Mus musculus OX=10090 GN=Hspa5 PE=1 SV=3	BIP_MOUSE	P20029	EIIANDQGNR	I[Dimethyl (N-term)]TPSYVAFTPEGER	ITPSYVAFTPEGER	Hspa5	0.952146	GRP78_HUMAN			HSPA5		P20029																	HSPA5		HL1_1				1.24919	0.730214	0.519256	1.30993				-3.84223	-4.22179	-4.06289	-3.23388	-1.78859
HL1	Endoplasmic reticulum chaperone BiP OS=Mus musculus OX=10090 GN=Hspa5 PE=1 SV=3	BIP_MOUSE	P20029	DKGTGNKNKI	T[Dimethyl (N-term)]ITNDQNR	TITNDQNR	Hspa5	1.26487	GRP78_HUMAN			HSPA5		P20029																	HSPA5		HL1_1				2.64674	0.10285	1.98191	0.327985				-1.55104	-0.247686	-1.10816	-1.76298	-1.78859
HL1	Endoplasmic reticulum chaperone BiP OS=Mus musculus OX=10090 GN=Hspa5 PE=1 SV=3	BIP_MOUSE	P20029	VPAYFNDAQR	Q[Dimethyl (N-term)]ATK[Dimethyl (K)]DAGTIAGLNVMR	QATKDAGTIAGLNVMR	Hspa5	1.5721	GRP78_HUMAN			HSPA5		P20029																	HSPA5		HL1_1				0.470963	1.39752	2.78799	1.63192				-0.809677	-0.827748	-1.17146	-1.265	-1.78859
HL1	Endoplasmic reticulum chaperone BiP OS=Mus musculus OX=10090 GN=Hspa5 PE=1 SV=3	BIP_MOUSE	P20029	AGLNVMRIIN	E[Dimethyl (N-term)]PTAAAIAYGLDK[Dimethyl (K)]R	EPTAAAIAYGLDKR	Hspa5	1.82194	GRP78_HUMAN			HSPA5		P20029																	HSPA5		HL1_1				2.93851	4.16324	1.06346	-0.877443				-0.768739	-2.00212	-0.915185	-1.25326	-1.78859
HL1	Endoplasmic reticulum chaperone BiP OS=Mus musculus OX=10090 GN=Hspa5 PE=1 SV=3	BIP_MOUSE	P20029	GEDFSETLTR	A[Dimethyl (N-term)]K[Dimethyl (K)]FEELNMDLFR	AKFEELNMDLFR	Hspa5	1.99526	GRP78_HUMAN			HSPA5		P20029																	HSPA5		HL1_1				1.89857	1.07677	2.11184	2.89385				-2.27967	-2.48428	-2.10038	-3.58107	-1.78859
HL1	Heat shock cognate 71 kDa protein OS=Mus musculus OX=10090 GN=Hspa8 PE=1 SV=1	HSP7C_MOUSE	P63017	SQRQATKDAG	T[Dimethyl (N-term)]IAGLNVLR	TIAGLNVLR	Hspa8	-3.80571	HSP7C_HUMAN			HSPA8		P63017																	HSPA8		HL1_1				-5.04474		-2.56668					7.03962	6.61027		-0.192786	-0.50765
HL1	Heat shock cognate 71 kDa protein OS=Mus musculus OX=10090 GN=Hspa8 PE=1 SV=1	HSP7C_MOUSE	P63017	MTKDNNLLGK	F[Dimethyl (N-term)]ELTGIPPAPR	FELTGIPPAPR	Hspa8	-1.79219	HSP7C_HUMAN			HSPA8		P63017																	HSPA8		HL1_1				-1.21792	-1.15887	-3.34179	-1.45017				-5.91318	-6.47313	-7.27272	-3.37095	-0.50765
HL1	Heat shock cognate 71 kDa protein OS=Mus musculus OX=10090 GN=Hspa8 PE=1 SV=1	HSP7C_MOUSE	P63017	GTIAGLNVLR	I(unimod:36)INEPTAAAIAYGLDK(unimod:36)K(unimod:36)VGAER	IINEPTAAAIAYGLDKKVGAER	Hspa8	-1.64739	HSP7C_HUMAN			HSPA8		P63017																	HSPA8		HL1_2	-1.71628	-1.18306	-2.04284					-0.30497	-0.5243						-0.827822
HL1	Heat shock cognate 71 kDa protein OS=Mus musculus OX=10090 GN=Hspa8 PE=1 SV=1	HSP7C_MOUSE	P63017	SYVAFTDTER	L(unimod:36)IGDAAK(unimod:36)NQVAMNPTNTVFDAK(unimod:36)R	LIGDAAKNQVAMNPTNTVFDAKR	Hspa8	-1.20874	HSP7C_HUMAN			HSPA8		P63017																	HSPA8		HL1_2	-0.873247	-1.52467	-1.22829					-1.20578	-1.51127						-0.827822
HL1	Heat shock cognate 71 kDa protein OS=Mus musculus OX=10090 GN=Hspa8 PE=1 SV=1	HSP7C_MOUSE	P63017	YTSITRARFE	E[Dimethyl (N-term)]LNADLFR	ELNADLFR	Hspa8	0.921727	HSP7C_HUMAN			HSPA8		P63017																	HSPA8		HL1_1				1.02875	1.60329	-0.00493183	1.0598				2.49178	1.7066	2.14574	1.85339	-0.50765
HL1	Heat shock cognate 71 kDa protein OS=Mus musculus OX=10090 GN=Hspa8 PE=1 SV=1	HSP7C_MOUSE	P63017	VPAYFNDSQR	Q[Dimethyl (N-term)]ATK[Dimethyl (K)]DAGTIAGLNVLR	QATKDAGTIAGLNVLR	Hspa8	1.14081	HSP7C_HUMAN			HSPA8		P63017																	HSPA8		HL1_1				0.873029	1.2458	0.862578	1.58182				-0.438035	-0.929034	-1.45453	-1.11441	-0.50765
HL1	Heat shock cognate 71 kDa protein OS=Mus musculus OX=10090 GN=Hspa8 PE=1 SV=1	HSP7C_MOUSE	P63017	RNTTIPTKQT	Q[Dimethyl (N-term)]TFTTYSDNQPGVLIQVYEGER	QTFTTYSDNQPGVLIQVYEGER	Hspa8	1.34094	HSP7C_HUMAN			HSPA8		P63017																	HSPA8		HL1_1				1.82234	2.32275	0.0505371	1.16814				1.26793	1.99736	1.5352	-0.417593	-0.50765
HL1	Stress-70 protein, mitochondrial OS=Mus musculus OX=10090 GN=Hspa9 PE=1 SV=3	GRP75_MOUSE	P38647	KVLENAEGAR	T[Dimethyl (N-term)]TPSVVAFTADGER	TTPSVVAFTADGER	Hspa9	1.38618	GRP75_HUMAN			HSPA9																			HSPA9		HL1_1				1.16354	1.29613	1.37845	1.70658				1.03126	1.56725	1.06657	1.65817	-0.0388493
HL1	Heat shock protein beta-1 OS=Mus musculus OX=10090 GN=Hspb1 PE=1 SV=3	HSPB1_MOUSE	P14602	ITIPVTFEAR	A[Dimethyl (N-term)]QIGGPEAGK[Dimethyl (K)]SEQSGAK[Dimethyl (K)]	AQIGGPEAGKSEQSGAK	Hspb1	-1.54611	HSPB1_HUMAN			HSPB1		P14602																	HSPB1		HL1_1				-1.78955	-1.46509	-2.31737	-0.612426				-0.903296	-0.0232338	-0.832975	-0.0301775	-1.38305
HL1	60 kDa heat shock protein, mitochondrial OS=Mus musculus OX=10090 GN=Hspd1 PE=1 SV=1	CH60_MOUSE	P63038	NATRAAVEEG	I[Dimethyl (N-term)]VLGGGC[Carbamidomethyl (C)]ALLR	IVLGGGCALLR	Hspd1	-2.85435	CH60_HUMAN			HSPD1																			HSPD1		HL1_1				-3.34513	-1.8803	-3.06973	-3.12224				-1.42858	-2.14833	-1.94026	-0.982814	0.0888495
HL1	60 kDa heat shock protein, mitochondrial OS=Mus musculus OX=10090 GN=Hspd1 PE=1 SV=1	CH60_MOUSE	P63038	RVTDALNATR	A[Dimethyl (N-term)]AVEEGIVLGGGC[Carbamidomethyl (C)]ALLR	AAVEEGIVLGGGCALLR	Hspd1	1.46466	CH60_HUMAN			HSPD1																			HSPD1		HL1_1				1.80955	1.84953	0.171307	2.02823				0.12755	-0.518392	0.887054	0.627194	0.0888495
HL1	Hypoxia up-regulated protein 1 OS=Mus musculus OX=10090 GN=Hyou1 PE=1 SV=1	HYOU1_MOUSE	Q9JKR6	IYPILVEFTR	E[Dimethyl (N-term)]VEEEPGLR	EVEEEPGLR	Hyou1	1.5151	HYOU1_HUMAN																						HYOU1		HL1_1				1.92913	1.5325	0.194297	2.40448				0.827682	1.09929	2.08269	0.496464	-0.00540306
HL1	Alpha-L-iduronidase OS=Mus musculus OX=10090 GN=Idua PE=1 SV=2	IDUA_MOUSE	P48441	QLNLAYIGAV	P[Dimethyl (N-term)]HSGIEQVR	PHSGIEQVR	Idua	-2.39887	IDUA_HUMAN																								HL1_1				-2.65233	-1.76656	-0.63139	-4.54521				1.99965	0.756278	0.6412	-0.184804	0.684335
HL1	Insulin-like growth factor 2 mRNA-binding protein 2 OS=Mus musculus OX=10090 GN=Igf2bp2 PE=1 SV=1	IF2B2_MOUSE	Q5SF07	NLSALGIFST	G[Dimethyl (N-term)]LSVLPPPAGPR	GLSVLPPPAGPR	Igf2bp2	-3.10231	IF2B2_HUMAN			IGF2BP2				0	0	0	0	0	0	0	0	0	IGF2BP2	IGF2BP2	IGF2BP2	IGF2BP2	IGF2BP2	IGF2BP2	IGF2BP2		HL1_1				-2.83925	-3.01917	-2.39069	-4.16014								-0.136246
HL1	Insulin receptor substrate 2 OS=Mus musculus OX=10090 GN=Irs2 PE=1 SV=2	IRS2_MOUSE	P81122	HGHKRFFVLR	G[Dimethyl (N-term)]PGTGGDEASAAGGSPPQPPR	GPGTGGDEASAAGGSPPQPPR	Irs2	1.03472																								IRS2	HL1_1				2.24603	2.15844	-0.881642	0.616053				1.05141	0.346376	-0.433858	1.19091	0.497799
HL1	Insulin receptor substrate 4 OS=Mus musculus OX=10090 GN=Irs4 PE=1 SV=2	IRS4_MOUSE	Q9Z0Y7	ALNHRARGED	L[Dimethyl (N-term)]AAGAAAPPPPPR	LAAGAAAPPPPPR	Irs4	2.99644	IRS4_HUMAN																								HL1_1				5.27403	-0.347674	4.57487	2.48455				1.9135	0.968652	2.6218	1.30426	1.66114
HL1	Far upstream element-binding protein 2 OS=Mus musculus OX=10090 GN=Khsrp PE=1 SV=2	FUBP2_MOUSE	Q3U0V1	QERAGVKMIL	I[Dimethyl (N-term)]QDGSQNTNVDK[Dimethyl (K)]PLR	IQDGSQNTNVDKPLR	Khsrp	-1.81369	FUBP2_HUMAN			KHSRP																			KHSRP		HL1_1				-2.20719	-1.66633	-2.09751	-1.28373				-0.140511	0.425215	0.199008	2.41496	-0.496826
HL1	Far upstream element-binding protein 2 OS=Mus musculus OX=10090 GN=Khsrp PE=1 SV=2	FUBP2_MOUSE	Q3U0V1	FGDRNEYGSR	V[Dimethyl (N-term)]GGGIDVPVPR	VGGGIDVPVPR	Khsrp	2.01257	FUBP2_HUMAN			KHSRP																			KHSRP		HL1_1				1.98093	1.84423	1.76717	2.45796				-3.87414	0.701473	-4.96508	-4.61535	-0.496826
HL1	Keratin, type I cytoskeletal 14 OS=Mus musculus OX=10090 GN=Krt14 PE=1 SV=2	K1C14_MOUSE	Q61781	ENNLEETKGR	Y[Dimethyl (N-term)]C[Carbamidomethyl (C)]MQLAQIQEMIGSVEEQ	YCMQLAQIQEMIGSVEEQ	Krt14	2.08662				KRT14																			KRT14		HL1_1				1.75752	2.14292	1.99806	2.44797				2.23889	3.62313	1.13701	5.19098	3.00659
HL1	Keratin, type I cytoskeletal 28 OS=Mus musculus OX=10090 GN=Krt28 PE=1 SV=1	K1C28_MOUSE	A6BLY7	ALEEQLHQVR	T[Dimethyl (N-term)]ETEGQK[Dimethyl (K)]LEHEQLLD	TETEGQKLEHEQLLD	Krt28	2.77479				KRT28																					HL1_1				3.08118	3.2916		1.95161				0.683438	0.79516	0.43163	1.18205	0.732159
HL1	Keratin, type II cytoskeletal 5 OS=Mus musculus OX=10090 GN=Krt5 PE=1 SV=1	K2C5_MOUSE	Q922U2	RLRSEIDNVK	K[Dimethyl (N-term)][Dimethyl (K)]QC[Carbamidomethyl (C)]ANLQNAIAEAEQR	KQCANLQNAIAEAEQR	Krt5	-1.82127				KRT5																			KRT5		HL1_1				-1.87673	-1.90376	-0.869738	-2.63486				-2.21473	-2.18268	0.318842	-0.111336	-1.08839
HL1	Keratin, type II cytoskeletal 6A OS=Mus musculus OX=10090 GN=Krt6a PE=1 SV=3	K2C6A_MOUSE	P50446	MSTKTTI	K[Dimethyl (N-term)][Dimethyl (K)]SQTSHR	KSQTSHR	Krt6a	-3.76216				KRT6B																			KRT6B		HL1_1				-3.88596	-4.84135	-2.83535	-3.48597				-3.77163	-1.4716	-2.17147	-5.92385	-2.91424
HL1	Laminin subunit alpha-5 OS=Mus musculus OX=10090 GN=Lama5 PE=1 SV=4	LAMA5_MOUSE	Q61001	GGDGFSLHPP	Y[Dimethyl (N-term)]FNLAEGAR	YFNLAEGAR	Lama5	2.96669				LAMA5																					HL1_1				4.20944	3.71699	1.73723	2.20309				2.48938	2.48282	1.92753	3.81143	0.0841199
HL1	Galectin-7 OS=Mus musculus OX=10090 GN=Lgals7 PE=2 SV=3	LEG7_MOUSE	O54974	AGRFHVNLLC	G(unimod:36)EEQGADAALHFNPR	GEEQGADAALHFNPR	Lgals7	-4.92409	LEG7_HUMAN			LGALS7																					HL1_2	-9.49764	-0.350538						0.88907	0.337409						0.591908
HL1	Prelamin-A/C OS=Mus musculus OX=10090 GN=Lmna PE=1 SV=2	LMNA_MOUSE	P48678	ETPSQRRATR	S(unimod:36)GAQASSTPLSPTR	SGAQASSTPLSPTR	Lmna	0.849774	LMNA_HUMAN			LMNA																				LMNA	Both	-0.679933	2.02424	1.20501					1.54128	0.304625						-0.0589344
HL1	Prelamin-A/C OS=Mus musculus OX=10090 GN=Lmna PE=1 SV=2	LMNA_MOUSE	P48678	NTWGCGSSLR	T[Dimethyl (N-term)]ALINSTGEEVAMR	TALINSTGEEVAMR	Lmna	1.4324	LMNA_HUMAN			LMNA																				LMNA	HL1_1				1.39847	1.35504	1.01617	1.95991				1.90381	3.13645	2.42123	1.53748	0.244275
HL1	Prelamin-A/C OS=Mus musculus OX=10090 GN=Lmna PE=1 SV=2	LMNA_MOUSE	P48678	SSVTVTRSFR	S[Dimethyl (N-term)]VGGSGGGSFGDNLVTR	SVGGSGGGSFGDNLVTR	Lmna	1.82619	LMNA_HUMAN			LMNA																				LMNA	HL1_1				3.08777	1.97931	0.685556	1.55213				-1.03275	-0.293057	-0.654648	-0.947596	0.244275
HL1	Prelamin-A/C OS=Mus musculus OX=10090 GN=Lmna PE=1 SV=2	LMNA_MOUSE	P48678	ETPSQRRATR	S[Dimethyl (N-term)]GAQASSTPLSPTR	SGAQASSTPLSPTR	Lmna	2.38924	LMNA_HUMAN			LMNA																				LMNA	Both				2.48504	2.48854	2.30339	2.27999				1.99506	-0.164384	-1.47663	0.17564	0.244275
HL1	Lamin-B1 OS=Mus musculus OX=10090 GN=Lmnb1 PE=1 SV=3	LMNB1_MOUSE	P14733	RLAVYIDKVR	S[Dimethyl (N-term)]LETENSALQLQVTER	SLETENSALQLQVTER	Lmnb1	0.858177	LMNB1_HUMAN																								HL1_1				1.61502	1.53327	-0.219799	0.504218				-2.05216	-1.7657	-2.17015	-2.17977	0.525384
HL1	Lamin-B1 OS=Mus musculus OX=10090 GN=Lmnb1 PE=1 SV=3	LMNB1_MOUSE	P14733	KEELRELNDR	L[Dimethyl (N-term)]AVYIDK[Dimethyl (K)]VR	LAVYIDKVR	Lmnb1	1.599	LMNB1_HUMAN																								HL1_1				1.53351	1.58212	1.0949	2.18547				-5.62603	-2.28601	1.37504		0.525384
HL1	Lamin-B1 OS=Mus musculus OX=10090 GN=Lmnb1 PE=1 SV=3	LMNB1_MOUSE	P14733	TYHAKLENAR	L[Dimethyl (N-term)]SSEMNTSTVNSAR	LSSEMNTSTVNSAR	Lmnb1	2.3079	LMNB1_HUMAN																								HL1_1				2.1999	2.25904	2.30494	2.46769				-0.204025	0.0789465	0.757849	2.54895	0.525384
HL1	Lamin-B1 OS=Mus musculus OX=10090 GN=Lmnb1 PE=1 SV=3	LMNB1_MOUSE	P14733	HAKLENARLS	S[Dimethyl (N-term)]EMNTSTVNSAR	SEMNTSTVNSAR	Lmnb1	2.95517	LMNB1_HUMAN																								HL1_1				1.50669	1.73176	6.67891	1.90332				-0.751326	-0.276086	0.405082	-0.353393	0.525384
HL1	LIM domain only 7 OS=Mus musculus OX=10090 GN=Lmo7 PE=1 SV=1	E9PYF4_MOUSE	E9PYF4	KTSPGSPSPR	S[Dimethyl (N-term)]HSPSMSQSGSQLR	SHSPSMSQSGSQLR	Lmo7	3.31319								LMO7	LMO7	LMO7	0	0	0	0	0	0	LMO7	LMO7	LMO7	LMO7	LMO7	LMO7			HL1_1				3.55424	3.7303	2.87071	3.09752				1.90995	-2.06981	1.87657	0.742441	0.303064
HL1	Lon protease homolog, mitochondrial OS=Mus musculus OX=10090 GN=Lonp1 PE=1 SV=2	LONM_MOUSE	Q8CGK3	DWLTSIPWGR	Q[Dimethyl (N-term)]SDENLDLAR	QSDENLDLAR	Lonp1	3.74263	LONM_HUMAN			LONP1																			LONP1		HL1_1				3.162	4.05626	1.70789	6.04435				1.10806	0.155371	1.1351	-0.309615	0.481317
HL1	Leucine-rich repeat-containing protein 47 OS=Mus musculus OX=10090 GN=Lrrc47 PE=1 SV=1	LRC47_MOUSE	Q505F5	KKRRERKQHR	E[Dimethyl (N-term)]SGEGEEEVADSAR	ESGEGEEEVADSAR	Lrrc47	1.51101				LRRC47																			LRRC47	LRRC47	HL1_1				2.22637	1.23634	0.386562	2.19478				-0.773976	-0.858097	-1.29848	-1.03208	-1.03157
HL1	Cell growth-regulating nucleolar protein OS=Mus musculus OX=10090 GN=Lyar PE=1 SV=2	LYAR_MOUSE	Q08288	KKPNVSPKVR	E[Dimethyl (N-term)]LLQQISAFDNVPR	ELLQQISAFDNVPR	Lyar	-1.5776	LYAR_HUMAN																								HL1_1				-1.40164	-2.47844	-1.07484	-1.35549				-3.09144	-1.25393	-2.27558	-1.57978	-2.09109
HL1	Methionine--tRNA ligase, mitochondrial OS=Mus musculus OX=10090 GN=Mars2 PE=1 SV=2	SYMM_MOUSE	Q499X9	TRFGRGCRRY	G[Dimethyl (N-term)]SC[Carbamidomethyl (C)]SPSASGDAGEAR	GSCSPSASGDAGEAR	Mars2	1.28527																							MARS2		HL1_1				2.16629	0.849573	1.23092	0.894289				0.743484	1.21257	1.28022	1.12599	1.04966
HL1	Mitochondrial antiviral-signaling protein OS=Mus musculus OX=10090 GN=Mavs PE=1 SV=1	MAVS_MOUSE	Q8VCF0	PEGPATKVTT	G[Dimethyl (N-term)]GNQTGPNSSIR	GGNQTGPNSSIR	Mavs	1.20442	MAVS_HUMAN																								HL1_1				2.1307	1.80059	-0.365896	1.25227				-0.769261	-0.115075	-0.607583	0.0540205	0.57986
HL1	Mitochondrial antiviral-signaling protein OS=Mus musculus OX=10090 GN=Mavs PE=1 SV=1	MAVS_MOUSE	Q8VCF0	DEPFSACSVD	L[Dimethyl (N-term)]AISPSSSLVSEPNHGPEENEYSSFR	LAISPSSSLVSEPNHGPEENEYSSFR	Mavs	1.31382	MAVS_HUMAN																								HL1_1				2.46596	1.13734	-0.418242	2.07021				1.2113	1.98493	0.90543	0.901856	0.57986
HL1	Methylcrotonoyl-CoA carboxylase subunit alpha, mitochondrial OS=Mus musculus OX=10090 GN=Mccc1 PE=1 SV=2	MCCA_MOUSE	Q99MR8	HVEVQVFGDH	H[Dimethyl (N-term)]GNAVYLFER	HGNAVYLFER	Mccc1	-2.03365				MCCC1																			MCCC1		HL1_1				-2.21171	-2.1739	-0.875619	-2.87338				-0.618828	-2.29897	0.00579425	-1.17675	-0.837357
HL1	DNA replication licensing factor MCM3 OS=Mus musculus OX=10090 GN=Mcm3 PE=1 SV=2	MCM3_MOUSE	P25206	VDILATDDPD	F[Dimethyl (N-term)]TQDDQQDTR	FTQDDQQDTR	Mcm3	2.68466	MCM3_HUMAN			MCM3																			MCM3		HL1_1				3.29613	2.89255	2.17639	2.37359				0.487449	0.883024	0.0382562	-0.0624915	0.18741
HL1	DNA replication licensing factor MCM5 OS=Mus musculus OX=10090 GN=Mcm5 PE=1 SV=2	MCM5_MOUSE	P49718	FDDPGIFYSD	S[Dimethyl (N-term)]FGGDPGAEEGQAR	SFGGDPGAEEGQAR	Mcm5	1.37274	MCM5_HUMAN			MCM5																			MCM5		HL1_1				2.1229	1.82362	1.11497	0.429471				0.714664	0.271048	0.377839	0.167576	1.40019
HL1	DNA replication licensing factor MCM6 OS=Mus musculus OX=10090 GN=Mcm6 PE=1 SV=1	MCM6_MOUSE	P97311	IPRSLEVILR	A[Dimethyl (N-term)]EAVESAQAGDR	AEAVESAQAGDR	Mcm6	1.29184	MCM6_HUMAN			MCM6																			MCM6		HL1_1				1.55707	1.38351	0.691516	1.53526				0.300363	0.0796705	0.0487838	0.973612	-0.0384841
HL1	DNA helicase MCM9 OS=Mus musculus OX=10090 GN=Mcm9 PE=1 SV=2	MCM9_MOUSE	Q2KHI9	LGGVNALHTS	F[Dimethyl (N-term)]PENPR	FPENPR	Mcm9	1.74816			minichromosome maint																						HL1_1				2.2704	1.8294	1.30142	1.59141				-2.31641	0.361862	-0.228638	-4.08471	-1.60788
HL1	Malate dehydrogenase, mitochondrial OS=Mus musculus OX=10090 GN=Mdh2 PE=1 SV=3	MDHM_MOUSE	P08249	RSFSTSAQNN	A(unimod:36)K(unimod:36)VAVLGASGGIGQPLSLLLK(unimod:36)NSPLVSR	AKVAVLGASGGIGQPLSLLLKNSPLVSR	Mdh2	-1.11076				MDH2																			MDH2		HL1_2	-0.554793	-1.95573	-0.821755					-0.0351086	-0.188478						0.545049
HL1	Malate dehydrogenase, mitochondrial OS=Mus musculus OX=10090 GN=Mdh2 PE=1 SV=3	MDHM_MOUSE	P08249	SRLTLYDIAH	T(unimod:36)PGVAADLSHIETR	TPGVAADLSHIETR	Mdh2	1.12173				MDH2																			MDH2		HL1_2	1.26087	1.07627	1.02804					1.03174	1.75828						0.545049
HL1	Malate dehydrogenase, mitochondrial OS=Mus musculus OX=10090 GN=Mdh2 PE=1 SV=3	MDHM_MOUSE	P08249	LLKNSPLVSR	L[Dimethyl (N-term)]TLYDIAHTPGVAADLSHIETR	LTLYDIAHTPGVAADLSHIETR	Mdh2	1.8902				MDH2																			MDH2		HL1_1				2.87051	2.76941	0.299492	1.6214				-1.30765	-1.1467	0.647433	-0.5289	-0.21512
HL1	Mediator of RNA polymerase II transcription subunit 25 OS=Mus musculus OX=10090 GN=Med25 PE=1 SV=1	MED25_MOUSE	Q8VCB2	QPADVSQDPR	H(unimod:36)MVLVR	HMVLVR	Med25	-4.37631	MED25_HUMAN																								HL1_2	-2.94988	-5.29121	-4.88784					-4.36292	-4.40388						-4.38686
HL1	LRP chaperone MESD OS=Mus musculus OX=10090 GN=Mesd PE=1 SV=1	MESD_MOUSE	Q9ERE7	LLLPPPNAYA	A[Dimethyl (N-term)]DTPGEATPPPR	ADTPGEATPPPR	Mesd	-1.6616	MESD_HUMAN																								HL1_1				-1.56814	-2.10259	-1.00586	-1.9698				-0.403075	-1.78459	-1.49911	0.650562	-0.799963
HL1	39S ribosomal protein L16, mitochondrial OS=Mus musculus OX=10090 GN=Mrpl16 PE=1 SV=1	RM16_MOUSE	Q99N93	SWAALPTSAG	L[Dimethyl (N-term)]K[Dimethyl (K)]TLLPVPTFENVSIPER	LKTLLPVPTFENVSIPER	Mrpl16	1.12891	RM16_HUMAN																								HL1_1				1.99602	0.304449	0.971718	1.24345				0.389375	1.14866	-1.32634	-0.0036385	0.0111026
HL1	39S ribosomal protein L49, mitochondrial OS=Mus musculus OX=10090 GN=Mrpl49 PE=1 SV=1	RM49_MOUSE	Q9CQ40	LSQTQGPPDN	P(unimod:36)GFVESVDEYQFVER	PGFVESVDEYQFVER	Mrpl49	0.809325	RM49_HUMAN																								HL1_2	-1.75616	4.07323	0.110907					0.614089	1.3502						0.445189
HL1	28S ribosomal protein S11, mitochondrial OS=Mus musculus OX=10090 GN=Mrps11 PE=1 SV=2	RT11_MOUSE	Q9DCA2	DVPIAHIKAT	Y(unimod:36)NNTQIQVVSATNASLAR	YNNTQIQVVSATNASLAR	Mrps11	1.04395	RT11_HUMAN																						MRPS11		HL1_2	0.810835		1.27707					-1.3881	-2.65477						-2.04277
HL1	28S ribosomal protein S30, mitochondrial OS=Mus musculus OX=10090 GN=Mrps30 PE=1 SV=1	RT30_MOUSE	Q9D0G0	WKLVPRGRGL	S[Dimethyl (N-term)]QNAAAK[Dimethyl (K)]ASATAPEVR	SQNAAAKASATAPEVR	Mrps30	1.20769	RT30_HUMAN			MRPS30																					HL1_1				2.07563	0.607688	1.14508	1.00237				3.25646	2.58095	2.77271	0.720794	1.71976
HL1	Myosin-10 OS=Mus musculus OX=10090 GN=Myh10 PE=1 SV=2	MYH10_MOUSE	Q61879	LKTELEDTLD	T[Dimethyl (N-term)]TAAQQELR	TTAAQQELR	Myh10	1.3609	MYH10_HUMAN																						MYH10	MYH10	HL1_1				3.97631	4.69052	-0.702292	-2.52095				0.390731	-1.1073	-0.983373	0.383234	0.138589
HL1	Myosin-10 OS=Mus musculus OX=10090 GN=Myh10 PE=1 SV=2	MYH10_MOUSE	Q61879	MAQR	T[Dimethyl (N-term)]GLEDPER	TGLEDPER	Myh10	1.68672	MYH10_HUMAN																						MYH10	MYH10	HL1_1				1.74591	0.861637	1.91251	2.22684				-1.21468	-0.215397	0.776252	-1.3008	0.138589
HL1	Myosin-10 OS=Mus musculus OX=10090 GN=Myh10 PE=1 SV=2	MYH10_MOUSE	Q61879	ANASRRKLQR	E[Dimethyl (N-term)]LDDATEANEGLSR	ELDDATEANEGLSR	Myh10	2.49641	MYH10_HUMAN																						MYH10	MYH10	HL1_1				2.18141	1.93989	2.55317	3.31119				0.0262988	0.267171	0.527903	0.12186	0.138589
HL1	Myosin-9 OS=Mus musculus OX=10090 GN=Myh9 PE=1 SV=4	MYH9_MOUSE	Q8VDD5	YDKLEKTKTR	L[Dimethyl (N-term)]QQELDDLLVDLDHQR	LQQELDDLLVDLDHQR	Myh9	-2.24505	MYH9_HUMAN			MYH9																			MYH9		HL1_1				-2.7144	-2.92859	-1.05862	-2.27859				-0.702936	-0.442017	-0.484668	-0.778026	0.0194072
HL1	Myosin-9 OS=Mus musculus OX=10090 GN=Myh9 PE=1 SV=4	MYH9_MOUSE	Q8VDD5	LEEKRRLEAR	I[Dimethyl (N-term)]AQLEEELEEEQGNTELINDR	IAQLEEELEEEQGNTELINDR	Myh9	1.22483	MYH9_HUMAN			MYH9																			MYH9		HL1_1				1.70995	2.0281	-0.0902879	1.25155				0.52045	3.10179	2.08481	1.46459	0.0194072
HL1	Myosin-9 OS=Mus musculus OX=10090 GN=Myh9 PE=1 SV=4	MYH9_MOUSE	Q8VDD5	KETKALSLAR	A[Dimethyl (N-term)]LEEAMEQK[Dimethyl (K)]AELER	ALEEAMEQKAELER	Myh9	1.6961	MYH9_HUMAN			MYH9																			MYH9		HL1_1				2.45969	1.34968	0.609709	2.36533				-0.0611727	0.0658808	-0.493355	0.0172288	0.0194072
HL1	Myosin-9 OS=Mus musculus OX=10090 GN=Myh9 PE=1 SV=4	MYH9_MOUSE	Q8VDD5	ASTRLKQLKR	Q[Dimethyl (N-term)]LEEAEEEAQR	QLEEAEEEAQR	Myh9	2.37182	MYH9_HUMAN			MYH9																			MYH9		HL1_1				1.48082	0.823444	4.14037	3.04267				-1.60245	-0.165024	0.0576253	-0.927606	0.0194072
HL1	Unconventional myosin-Ic OS=Mus musculus OX=10090 GN=Myo1c PE=1 SV=2	MYO1C_MOUSE	Q9WTI7	REALTHRKII	A[Dimethyl (N-term)]K[Dimethyl (K)]GEELLSPLNLEQAAYAR	AKGEELLSPLNLEQAAYAR	Myo1c	-2.66557	MYO1C_HUMAN																								HL1_1				-2.462	-1.94318	-3.33646	-2.92064				0.237768	0.926072	1.20568	0.812321	3.73078
HL1	Unconventional myosin-Ic OS=Mus musculus OX=10090 GN=Myo1c PE=1 SV=2	MYO1C_MOUSE	Q9WTI7	QLPRNVLDTS	W[Dimethyl (N-term)]PTPPPALR	WPTPPPALR	Myo1c	1.84144	MYO1C_HUMAN																								HL1_1				2.3505	2.40298	1.05034	1.56194				6.71332	7.18128	7.43054	5.66653	3.73078
HL1	Unconventional myosin-VIIb OS=Mus musculus OX=10090 GN=Myo7b PE=1 SV=3	MYO7B_MOUSE	Q99MZ6	ENYKTSSRAR	G[Dimethyl (N-term)]WILLSLC[Carbamidomethyl (C)]LGC[Carbamidomethyl (C)]FPPSE	GWILLSLCLGCFPPSE	Myo7b	2.06711			myosin VIIB																						HL1_1				1.70561	2.86189	2.13095	1.57				1.73783	3.21419	2.38782	2.57584	2.43801
HL1	SOSS complex subunit B2 OS=Mus musculus OX=10090 GN=Nabp1 PE=2 SV=1	SOSB2_MOUSE	Q8BGW5	VQNEQKDKLS	T[Dimethyl (N-term)]NTFGPVGNGDQTGPESR	TNTFGPVGNGDQTGPESR	Nabp1	0.862922	SOSB2_HUMAN																								HL1_1				0.803934	0.495722	1.69425	0.457786				-3.63707	-2.60525	-1.78268	-1.06179	-2.31261
HL1	H/ACA ribonucleoprotein complex non-core subunit NAF1 OS=Mus musculus OX=10090 GN=Naf1 PE=1 SV=2	NAF1_MOUSE	Q3UMQ8	YNSDHMASQE	S[Dimethyl (N-term)]LGFTPQR	SLGFTPQR	Naf1	1.27046	NAF1_HUMAN																								HL1_1				2.00399	2.28801	0.571865	0.217987				-2.58619		2.25238	-1.61991	0.120883
HL1	Nucleosome assembly protein 1-like 1 OS=Mus musculus OX=10090 GN=Nap1l1 PE=1 SV=2	NP1L1_MOUSE	P28656	IKARQLTVQM	M[Dimethyl (N-term)]QNPQILAALQER	MQNPQILAALQER	Nap1l1	1.31656	NP1L1_HUMAN			NAP1L1																			NAP1L1		HL1_1				0.965707	1.57404	1.50176	1.22474				0.139494	-0.872502	0.844711	-0.83566	-0.0436436
HL1	Acyl carrier protein, mitochondrial OS=Mus musculus OX=10090 GN=Ndufab1 PE=1 SV=1	ACPM_MOUSE	Q9CR21	VLCACVRRLP	A[Dimethyl (N-term)]AFAPLPR	AAFAPLPR	Ndufab1	-3.08451																							NDUFAB1		HL1_1				-4.56003	-2.02178	-2.41533	-3.34091				-0.747937	-7.93849	-6.60929	-6.62568	-5.12675
HL1	NADH dehydrogenase [ubiquinone] 1 beta subcomplex subunit 8, mitochondrial OS=Mus musculus OX=10090 GN=Ndufb8 PE=1 SV=1	NDUB8_MOUSE	Q9D6J5	GVVPLEARRA	F[Dimethyl (N-term)]HMTK[Dimethyl (K)]DMLPGSYPR	FHMTKDMLPGSYPR	Ndufb8	2.44594			NADH dehydrog\																						HL1_1				1.97577	3.26833	3.17739	1.36224				3.08168	3.41151	3.13225	2.26627	2.93202
HL1	Nebulin OS=Mus musculus OX=10090 GN=Neb PE=1 SV=1	A2AQA9_MOUSE	A2AQA9	QILNEKEYKR	D[Dimethyl (N-term)]LELEVK[Dimethyl (K)]	DLELEVK	Neb	-5.14428	NEBU_HUMAN			NEB																			NEB		HL1_1				-5.41311	-5.32059	-4.05085	-5.79257				-9.13238	-5.81834		-4.66012	-6.0824
HL1	Neurofibromin OS=Mus musculus OX=10090 GN=Nf1 PE=1 SV=1	NF1_MOUSE	Q04690	YQLLWNMFSK	E[Dimethyl (N-term)]VELADSMQTLFR	EVELADSMQTLFR	Nf1	3.06531	NF1_HUMAN																								HL1_1				3.13721	1.88189	2.7838	4.45833				1.70389	3.2924	3.17587	1.53285	2.38534
HL1	Nuclear factor of activated T-cells, cytoplasmic 4 OS=Mus musculus OX=10090 GN=Nfatc4 PE=1 SV=2	NFAC4_MOUSE	Q8K120	TSISPTPDPP	T(unimod:36)SLEDTSETWGDGSPR	TSLEDTSETWGDGSPR	Nfatc4	0.930882	NFAC4_HUMAN																								HL1_2	0.991549	2.32294	-0.521845					0.110722	0.36203						0.245886
HL1	H/ACA ribonucleoprotein complex subunit 2 OS=Mus musculus OX=10090 GN=Nhp2 PE=1 SV=1	NHP2_MOUSE	Q9CRB2	MTKVK	A[Dimethyl (N-term)]APEESEAQAEGC[Carbamidomethyl (C)]SEER	AAPEESEAQAEGCSEER	Nhp2	2.65657	NHP2_HUMAN																								HL1_1				3.54157	0.795219	3.61304	2.67644				1.06454	0.947295	2.13297	0.708733	0.807768
HL1	Protein NipSnap homolog 1 OS=Mus musculus OX=10090 GN=Nipsnap1 PE=1 SV=1	NIPS1_MOUSE	O55125	LAAAGAVRFY	S[Dimethyl (N-term)]K[Dimethyl (K)]DSEGSWFR	SKDSEGSWFR	Nipsnap1	1.29935	NIPS1_HUMAN																						NIPSNAP1		HL1_1				1.44078	1.02396	3.25469	-0.522036				-0.269499	2.51215	0.987573	1.56141	1.157
HL1	Nucleoside diphosphate kinase, mitochondrial OS=Mus musculus OX=10090 GN=Nme4 PE=1 SV=1	NDKM_MOUSE	Q9WV84	PRFQCLLVRP	S[Dimethyl (N-term)]SGGPPWPQER	SSGGPPWPQER	Nme4	-2.73998																							NME4		HL1_1				-2.23278	-2.52114	-3.03629	-3.16971				-0.101715	0.473521	-0.202499	-0.586761	-0.149647
HL1	NSFL1 cofactor p47 OS=Mus musculus OX=10090 GN=Nsfl1c PE=1 SV=1	NSF1C_MOUSE	Q9CZ44	PFAGGGYRLG	A[Dimethyl (N-term)]APEEESAYVAGER	AAPEEESAYVAGER	Nsfl1c	3.28673	NSF1C_HUMAN																						NSFL1C		HL1_1				2.83988	2.4032	3.66479	4.23904				2.72504	2.73482	1.71949	1.44024	2.11399
HL1	5'-nucleotidase domain-containing 2 OS=Mus musculus OX=10090 GN=Nt5dc2 PE=1 SV=1	A0A2I3BR81_MOUSE	A0A2I3BR81	CRGHSGPRAA	S[Dimethyl (N-term)]SSPSC[Carbamidomethyl (C)]PGC[Carbamidomethyl (C)]GPPGPGAHC[Carbamidomethyl (C)]PSTPR	SSSPSCPGCGPPGPGAHCPSTPR	Nt5dc2	1.92333	NT5D2_HUMAN																						NT5DC2		HL1_1				2.33047	2.1083	1.14319	2.11135				2.77764	2.89099	2.37966	2.33671	2.13144
HL1	5'-nucleotidase domain-containing 2 OS=Mus musculus OX=10090 GN=Nt5dc2 PE=1 SV=1	A0A2I3BR81_MOUSE	A0A2I3BR81	LCRGHSGPRA	A[Dimethyl (N-term)]SSSPSC[Carbamidomethyl (C)]PGC[Carbamidomethyl (C)]GPPGPGAHC[Carbamidomethyl (C)]PSTPR	ASSSPSCPGCGPPGPGAHCPSTPR	Nt5dc2	2.08415	NT5D2_HUMAN																						NT5DC2		HL1_1				2.5093	1.94601	1.41848	2.4628				3.09861	2.50037	2.8342	3.42906	2.13144
HL1	Nuclear pore membrane glycoprotein 210 OS=Mus musculus OX=10090 GN=Nup210 PE=1 SV=2	PO210_MOUSE	Q9QY81	LLQVVGPAAA	A(unimod:36)K(unimod:36)LNIPK(unimod:36)VLLPFTR	AKLNIPKVLLPFTR	Nup210	-2.6747	PO210_HUMAN																								HL1_2	0.254657	-5.49557	-2.7832					0.472022	-2.12604						-0.848341
HL1	Nucleolar and spindle-associated protein 1 OS=Mus musculus OX=10090 GN=Nusap1 PE=1 SV=1	NUSAP_MOUSE	Q9ERH4	M	T[Dimethyl (N-term)]VPSAEELDSFK[Dimethyl (K)]YSDLQNLAK[Dimethyl (K)]R	TVPSAEELDSFKYSDLQNLAKR	Nusap1	0.897175	NUSAP_HUMAN																								HL1_1				0.924825	0.762392	0.47259	1.42889				2.5664	4.06927	2.41339	2.61566	2.87527
HL1	Protein O-GlcNAcase OS=Mus musculus OX=10090 GN=Oga PE=1 SV=2	OGA_MOUSE	Q9EQQ9	M	V[Dimethyl (N-term)]QK[Dimethyl (K)]ESQAALEER	VQKESQAALEER	Oga	-1.9165								0	0	0	0	0	0	OGA	OGA	OGA	OGA	OGA	OGA	OGA	OGA	OGA			HL1_1				-0.888919	-1.3275	-5.01298	-0.436588				-3.74779	-3.13899	-4.18726	-0.835386	-3.01827
HL1	2-oxoglutarate dehydrogenase, mitochondrial OS=Mus musculus OX=10090 GN=Ogdh PE=1 SV=3	ODO1_MOUSE	Q60597	LLARLVRSTR	F[Dimethyl (N-term)]EEFLQR	FEEFLQR	Ogdh	-2.63477	ODO1_HUMAN																						OGDH		HL1_1				-2.77508	-1.80485	-2.00386	-3.95527				0.729857	0.0335445	-1.3119	0.987683	-0.192426
HL1	2-oxoglutarate dehydrogenase, mitochondrial OS=Mus musculus OX=10090 GN=Ogdh PE=1 SV=3	ODO1_MOUSE	Q60597	KSLLRHPEAR	T[Dimethyl (N-term)]SFDEMLPGTHFQR	TSFDEMLPGTHFQR	Ogdh	2.01925	ODO1_HUMAN																						OGDH		HL1_1				2.87697	2.74457	-0.112593	2.56804				1.24143		2.7767	3.01328	-0.192426
HL1	Obg-like ATPase 1 OS=Mus musculus OX=10090 GN=Ola1 PE=1 SV=1	OLA1_MOUSE	Q9CZ30	M	P[Dimethyl (N-term)]PK[Dimethyl (K)]K[Dimethyl (K)]GGDGIK[Dimethyl (K)]PPPIIGR	PPKKGGDGIKPPPIIGR	Ola1	-1.53823				OLA1																			OLA1		HL1_1				-2.3321	0.659044	-3.69963	-0.780243				-0.584108	0.071925	-0.297817	0.157208	-0.204108
HL1	Oxysterol-binding protein OS=Mus musculus OX=10090 GN=Osbpl7 PE=1 SV=1	A0A3Q4EGW0_MOUSE	A0A3Q4EGW0	PESRGAELSG	S[Dimethyl (N-term)]PELGGR	SPELGGR	Osbpl7	2.62773					osbp																				HL1_1				3.79977	2.18389	1.98428	2.54298				-1.77271	-0.913912	-1.54352		-1.59222
HL1	Succinyl-CoA:3-ketoacid coenzyme A transferase 1, mitochondrial OS=Mus musculus OX=10090 GN=Oxct1 PE=1 SV=1	SCOT1_MOUSE	Q9D0K2	LLLRSKQIKR	M[Dimethyl (N-term)]ISSYVGENAEFER	MISSYVGENAEFER	Oxct1	1.80681				OXCT1																			OXCT1		HL1_1				1.78463	2.41013	1.05962	1.97287				-0.410819	-0.812192	0.502938	0.397102	-0.185838
HL1	Protein disulfide-isomerase OS=Mus musculus OX=10090 GN=P4hb PE=1 SV=2	PDIA1_MOUSE	P09103	LKFFPASADR	T[Dimethyl (N-term)]VIDYNGER	TVIDYNGER	P4hb	-2.38236	PDIA1_HUMAN																						P4HB		HL1_1				-2.10442	-1.49884	-2.84629	-3.0799				-0.707006	-0.567787	-1.32809	-1.10787	-0.591486
HL1	Polyadenylate-binding protein 1 OS=Mus musculus OX=10090 GN=Pabpc1 PE=1 SV=2	PABP1_MOUSE	P29341	TSTQTMGPRP	A[Dimethyl (N-term)]AAAAAATPAVR	AAAAAAATPAVR	Pabpc1	3.84882	PABP1_HUMAN			PABPC1				PABPC1	PABPC1	PABPC1	PABPC1	PABPC1	PABPC1	PABPC1	PABPC1	PABPC1	PABPC1	PABPC1	PABPC1	PABPC1	PABPC1	PABPC1	PABPC1		Both				-0.325166	10.1738	4.30556	1.24105				5.30921	0.7875	4.48254	2.84615	0.781674
HL1	Polyadenylate-binding protein 1 OS=Mus musculus OX=10090 GN=Pabpc1 PE=1 SV=2	PABP1_MOUSE	P29341	TSTQTMGPRP	A(unimod:36)AAAAAATPAVR	AAAAAAATPAVR	Pabpc1	11.2778	PABP1_HUMAN			PABPC1				PABPC1	PABPC1	PABPC1	PABPC1	PABPC1	PABPC1	PABPC1	PABPC1	PABPC1	PABPC1	PABPC1	PABPC1	PABPC1	PABPC1	PABPC1	PABPC1		Both	10.6157	11.9399						0.209767	2.37959						-0.134619
HL1	Paladin OS=Mus musculus OX=10090 GN=Pald1 PE=1 SV=1	PALD_MOUSE	P70261	ESRGQECGSQ	Q(unimod:36)AVQQR	QAVQQR	Pald1	-2.52281	PALD_HUMAN																								HL1_2	-2.08165	-3.10027	-2.38652					-1.46086	-2.34539						-1.92446
HL1	Pyruvate carboxylase, mitochondrial OS=Mus musculus OX=10090 GN=Pc PE=1 SV=1	PYC_MOUSE	Q05920	GGLRLLGVRR	S(unimod:36)SSAPVASPNVR	SSSAPVASPNVR	Pc	1.35019	PYC_HUMAN			PC																			PC		HL1_2	0.915527	1.93051	1.20453					-0.00240712	-0.567515						-0.306293
HL1	Poly(rC)-binding protein 3 OS=Mus musculus OX=10090 GN=Pcbp3 PE=1 SV=3	PCBP3_MOUSE	P57722	KGGSKIKEIR	E[Dimethyl (N-term)]STGAQVQVAGDMLPNSTER	ESTGAQVQVAGDMLPNSTER	Pcbp3	1.53249	PCBP3_HUMAN																								HL1_1				1.8007	1.31378	1.37438	1.64108				-0.160155	0.377789	-0.528209	0.648008	0.0434482
HL1	cAMP-specific 3',5'-cyclic phosphodiesterase 4C OS=Mus musculus OX=10090 GN=Pde4c PE=1 SV=1	PDE4C_MOUSE	Q3UEI1	DAQSGPSLGR	A[Dimethyl (N-term)]LQPPVHHVQR	ALQPPVHHVQR	Pde4c	3.6297																									HL1_1				5.7259	5.83702	1.78045	1.17544				-0.788751	-1.21848	-0.419439	-1.07976	-0.917517
HL1	Pyruvate dehydrogenase E1 component subunit alpha, somatic form, mitochondrial OS=Mus musculus OX=10090 GN=Pdha1 PE=1 SV=1	ODPA_MOUSE	P35486	SRNFANDATF	E[Dimethyl (N-term)]IK[Dimethyl (K)]K[Dimethyl (K)]C[Carbamidomethyl (C)]DLHR	EIKKCDLHR	Pdha1	-1.99633	ODPA_HUMAN			PDHA1																			PDHA1		HL1_1				-2.92007	-0.157526	-0.740008	-4.16772				10.6959	1.72613	-0.19716		-1.23574
HL1	Pyruvate dehydrogenase E1 component subunit alpha, somatic form, mitochondrial OS=Mus musculus OX=10090 GN=Pdha1 PE=1 SV=1	ODPA_MOUSE	P35486	EEIQEVRSKS	D[Dimethyl (N-term)]PIMLLK[Dimethyl (K)]DR	DPIMLLKDR	Pdha1	1.74259	ODPA_HUMAN			PDHA1																			PDHA1		HL1_1				1.82114	-0.944121	0.976327	5.117				-1.73348	-5.47775	-1.08691	-2.28583	-1.23574
HL1	Pyruvate dehydrogenase E1 component subunit alpha, testis-specific form, mitochondrial OS=Mus musculus OX=10090 GN=Pdha2 PE=1 SV=1	ODPAT_MOUSE	P35487	VNGMDILCVR	E[Dimethyl (N-term)]ATK[Dimethyl (K)]FAADH	EATKFAADH	Pdha2	-1.68277	ODPAT_HUMAN																								HL1_1				-0.725424	-0.900216	-4.09997	-1.00545				-0.959731	-3.43705		-4.19059	-2.9184
HL1	Protein disulfide-isomerase A3 OS=Mus musculus OX=10090 GN=Pdia3 PE=1 SV=2	PDIA3_MOUSE	P27773	FAPWCGHCKR	L[Dimethyl (N-term)]APEYEAAATR	LAPEYEAAATR	Pdia3	1.06735	PDIA3_HUMAN																						PDIA3		HL1_1				1.50797	1.32204	0.584197	0.855184				-3.7295	-3.54267	-1.5413	-1.97043	-0.0444688
HL1	Protein disulfide-isomerase A3 OS=Mus musculus OX=10090 GN=Pdia3 PE=1 SV=2	PDIA3_MOUSE	P27773	KLNFAVASRK	T[Dimethyl (N-term)]FSHELSDFGLESTTGEVPVVAIR	TFSHELSDFGLESTTGEVPVVAIR	Pdia3	1.55948	PDIA3_HUMAN																						PDIA3		HL1_1				1.53603	1.91195	1.73549	1.05444				0.880275	2.09129	0.656073	1.34296	-0.0444688
HL1	Protein disulfide-isomerase A6 OS=Mus musculus OX=10090 GN=Pdia6 PE=1 SV=3	PDIA6_MOUSE	Q922R8	YGIKGFPTIK	I(unimod:36)FQK(unimod:36)GESPVDYDGGR	IFQKGESPVDYDGGR	Pdia6	2.03881	PDIA6_HUMAN																						PDIA6		Both	0.203387	2.17332	3.73972					0.848848	-0.0654605						-0.0103725
HL1	Protein disulfide-isomerase A6 OS=Mus musculus OX=10090 GN=Pdia6 PE=1 SV=3	PDIA6_MOUSE	Q922R8	YGIKGFPTIK	I[Dimethyl (N-term)]FQK[Dimethyl (K)]GESPVDYDGGR	IFQKGESPVDYDGGR	Pdia6	2.15341	PDIA6_HUMAN																						PDIA6		Both				2.59053	2.72667	1.3485	1.94792				2.04766	1.62738	1.19164	2.35937	0.505005
HL1	PDZ and LIM domain protein 1 OS=Mus musculus OX=10090 GN=Pdlim1 PE=1 SV=4	PDLI1_MOUSE	O70400	VLHIGSAHNR	S[Dimethyl (N-term)]AMPFTASPAPSTR	SAMPFTASPAPSTR	Pdlim1	1.86696				PDLIM1																			PDLIM1		HL1_1				2.53447	1.40584	1.97573	1.55179				-5.62966	-1.74169	-2.55868	-1.91628	-1.52037
HL1	Profilin-1 OS=Mus musculus OX=10090 GN=Pfn1 PE=1 SV=2	PROF1_MOUSE	P62962	LGGQKCSVIR	D[Dimethyl (N-term)]SLLQDGEFTMDLR	DSLLQDGEFTMDLR	Pfn1	1.00842				PFN1																			PFN1		HL1_1				0.835126	1.06909	0.676662	1.4528				-3.8259	-4.09655	-4.12211	-3.17601	-1.05494
HL1	6-phosphogluconate dehydrogenase, decarboxylating OS=Mus musculus OX=10090 GN=Pgd PE=1 SV=3	6PGD_MOUSE	Q9DCD0	AGIPMPCFTT	A[Dimethyl (N-term)]LSFYDGYR	ALSFYDGYR	Pgd	0.904841				PGD																			PGD		HL1_1				-0.280381	1.25146	2.38881	0.259472				1.20078	1.24765	1.69085	-0.0398905	0.983936
HL1	Phosphoglycerate kinase 1 OS=Mus musculus OX=10090 GN=Pgk1 PE=1 SV=4	PGK1_MOUSE	P09411	KDCVGPEVEN	A[Dimethyl (N-term)]C[Carbamidomethyl (C)]ANPAAGTVILLENLR	ACANPAAGTVILLENLR	Pgk1	-1.96202				PGK1																			PGK1		HL1_1				-1.26274	-0.553701	-1.84935	-4.18229				-1.17238	0.636888	2.20347	-1.3245	-0.238412
HL1	Membrane-associated progesterone receptor component 2 OS=Mus musculus OX=10090 GN=Pgrmc2 PE=1 SV=2	PGRC2_MOUSE	Q80UU9	GDGDVKLSTL	G[Dimethyl (N-term)]SGGESGGDGSPGGAGATAAR	GSGGESGGDGSPGGAGATAAR	Pgrmc2	1.3339	PGRC2_HUMAN		progesterone recep																						HL1_1				1.39269	1.25536	1.40183	1.28572				1.34048	1.39636	-0.131966	0.138531	0.29171
HL1	Histone lysine demethylase PHF8 OS=Mus musculus OX=10090 GN=Phf8 PE=1 SV=2	PHF8_MOUSE	Q80TJ7	LKSRPKKKKN	S[Dimethyl (N-term)]DDAPWSPK[Dimethyl (K)]AR	SDDAPWSPKAR	Phf8	1.57984	PHF8_HUMAN																								HL1_1				1.21884	-1.1854	2.77809	3.50781				-0.152375	-0.235567	0.108629	-0.424454	-0.216852
HL1	D-3-phosphoglycerate dehydrogenase OS=Mus musculus OX=10090 GN=Phgdh PE=1 SV=3	SERA_MOUSE	Q61753	AAEKLQVVGR	A[Dimethyl (N-term)]GTGVDNVDLEAATR	AGTGVDNVDLEAATR	Phgdh	1.93752	SERA_HUMAN			PHGDH		Q61753																	PHGDH		HL1_1				1.76966	1.66517	2.08311	2.23214				-1.32471	-0.184676	0.712747	-1.06938	-0.631803
HL1	PH domain leucine-rich repeat-containing protein phosphatase 1 OS=Mus musculus OX=10090 GN=Phlpp1 PE=1 SV=2	PHLP1_MOUSE	Q8CHE4	SIDEAVEAVR	N[Dimethyl (N-term)]VPDALAA	NVPDALAA	Phlpp1	-5.23617	PHLP1_HUMAN																								HL1_1				-3.88602	-4.51125	-5.97487	-6.57254				-3.97625	-4.52638	-3.46209	-4.55976	-4.17203
HL1	Glucose-6-phosphate isomerase OS=Mus musculus OX=10090 GN=Gpi PE=1 SV=4	G6PI_MOUSE	P06745	RANSANLKLR	E[Dimethyl (N-term)]LFEADPER	ELFEADPER	Gpi	2.02777	GPI8_HUMAN																								HL1_1				1.61757	1.77467	2.60363	2.11522				0.418229	1.01419	0.0902808	0.079653	-0.662187
HL1	Phosphoinositide 3-kinase regulatory subunit 4 OS=Mus musculus OX=10090 GN=Pik3r4 PE=1 SV=3	PI3R4_MOUSE	Q8VD65	LVIRKDLGNI	I[Dimethyl (N-term)]HNLC[Carbamidomethyl (C)]GHDLPEK[Dimethyl (K)]AEGESR	IHNLCGHDLPEKAEGESR	Pik3r4	1.54694				PIK3R4																					HL1_1				-0.32512	1.39353	2.25222	2.86715				3.2046	3.41882	2.14027	2.39758	2.74941
HL1	Polycystic kidney disease and receptor for egg jelly-related protein OS=Mus musculus OX=10090 GN=Pkdrej PE=2 SV=1	PKDRE_MOUSE	Q9Z0T6	QSNFFVDMLY	G[Dimethyl (N-term)]QPEK[Dimethyl (K)]NTR	GQPEKNTR	Pkdrej	-4.3211	PKDRE_HUMAN																								HL1_1				-5.6912	-2.08406	-2.1667	-7.34242				10.6959			5.3476	5.53706
HL1	Pyruvate kinase PKM OS=Mus musculus OX=10090 GN=Pkm PE=1 SV=4	KPYM_MOUSE	P52480	AHQVARYRPR	A[Dimethyl (N-term)]PIIAVTR	APIIAVTR	Pkm	0.973828	KPYM_HUMAN			PKM																			PKM		HL1_1				1.14031	0.576358	0.481014	1.69763				-1.7021	-2.87597	-6.52147	-2.05661	-0.304704
HL1	Pyruvate kinase PKM OS=Mus musculus OX=10090 GN=Pkm PE=1 SV=4	KPYM_MOUSE	P52480	DIDSAPITAR	N[Dimethyl (N-term)]TGIIC[Carbamidomethyl (C)]TIGPASR	NTGIICTIGPASR	Pkm	1.66443	KPYM_HUMAN			PKM																			PKM		HL1_1				2.11189	2.0715	-0.0330579	2.50738				-0.557796	-2.57743	-3.01699	-7.09377	-0.304704
HL1	Phospholipase B1, membrane-associated OS=Mus musculus OX=10090 GN=Plb1 PE=1 SV=2	PLB1_MOUSE	Q3TTY0	EITPLRELFN	E[Dimethyl (N-term)]PTVSC[Carbamidomethyl (C)]PR	EPTVSCPR	Plb1	1.40841			phospholipase B1																						HL1_1				1.53369	2.31229	0.991681	0.79596				-0.819011	-0.527153	-1.84997	-1.55299	-1.22819
HL1	Plectin OS=Mus musculus OX=10090 GN=Plec PE=1 SV=3	PLEC_MOUSE	Q9QXS1	VSSLYDAMPR	V[Dimethyl (N-term)]PGAQDGVR	VPGAQDGVR	Plec	-2.46473	PLEC_HUMAN			PLEC				PLEC	PLEC	PLEC	PLEC	PLEC	PLEC	PLEC	PLEC	PLEC	PLEC	PLEC	PLEC	PLEC	PLEC	PLEC			HL1_1				-3.31868	-3.51548	-0.601084	-2.42366				-2.43956	-1.996	-2.51191	-3.54205	0.00795341
HL1	Plectin OS=Mus musculus OX=10090 GN=Plec PE=1 SV=3	PLEC_MOUSE	Q9QXS1	ALPNGRDAPD	G[Dimethyl (N-term)]PSVEAEPEYTFEGLR	GPSVEAEPEYTFEGLR	Plec	1.97253	PLEC_HUMAN			PLEC				PLEC	PLEC	PLEC	PLEC	PLEC	PLEC	PLEC	PLEC	PLEC	PLEC	PLEC	PLEC	PLEC	PLEC	PLEC			HL1_1				2.14464	2.18946	1.68338	1.87266				1.27444	0.739556	1.49148	1.00558	0.00795341
HL1	Phosphomevalonate kinase OS=Mus musculus OX=10090 GN=Pmvk PE=1 SV=3	PMVK_MOUSE	Q9D1G2	M	A[Dimethyl (N-term)]PLGASPR	APLGASPR	Pmvk	1.16156			kinase																						HL1_1				0.51279	0.249381	2.86039	1.02366				0.235742	-0.325672	-0.0154513	-0.00552	-0.0686355
HL1	DNA-directed RNA polymerase I subunit RPA1 OS=Mus musculus OX=10090 GN=Polr1a PE=1 SV=2	RPA1_MOUSE	O35134	TLNTFHFAGR	G(unimod:36)EMNVTLG	GEMNVTLG	Polr1a	5.3101	RPA1_HUMAN																								HL1_2	4.68308	5.60244	5.64479					-1.18972	-1.4706						-1.3515
HL1	DNA-directed RNA polymerase II subunit RPB1 OS=Mus musculus OX=10090 GN=Polr2a PE=1 SV=3	RPB1_MOUSE	P08775		M(unimod:36)HGGGPPSGDSAC(unimod:4)PLR	MHGGGPPSGDSACPLR	Polr2a	-2.47773	RPB1_HUMAN			POLR2A																			POLR2A		HL1_2	-1.42855	-2.87958	-3.12506					0.634414	0.268226						0.429988
HL1	Peptidyl-prolyl cis-trans isomerase A OS=Mus musculus OX=10090 GN=Ppia PE=1 SV=2	PPIA_MOUSE	P17742	DDEPLGRVSF	E(unimod:36)LFADK(unimod:36)VPK(unimod:36)TAENFR	ELFADKVPKTAENFR	Ppia	-2.41192	PPIA_HUMAN			PPIA																			PPIA		HL1_2	-2.41607	-2.09135	-2.72835					-2.63597	-0.782008						-0.8188
HL1	Peptidyl-prolyl cis-trans isomerase A OS=Mus musculus OX=10090 GN=Ppia PE=1 SV=2	PPIA_MOUSE	P17742	M	V[Dimethyl (N-term)]NPTVFFDITADDEPLGR	VNPTVFFDITADDEPLGR	Ppia	-1.86096	PPIA_HUMAN			PPIA																			PPIA		HL1_1				-1.72976	-2.36144	-2.14937	-1.20328				-0.637311	-1.15559	-0.668788	-0.0416425	-0.53075
HL1	Peptidyl-prolyl cis-trans isomerase A OS=Mus musculus OX=10090 GN=Ppia PE=1 SV=2	PPIA_MOUSE	P17742	M	V(unimod:36)NPTVFFDITADDEPLGR	VNPTVFFDITADDEPLGR	Ppia	-1.142	PPIA_HUMAN			PPIA																			PPIA		HL1_2	-1.08212	-1.12583	-1.21804					-0.360388	-0.61656						-0.8188
HL1	Peptidyl-prolyl cis-trans isomerase A OS=Mus musculus OX=10090 GN=Ppia PE=1 SV=2	PPIA_MOUSE	P17742	FGYKGSSFHR	I[Dimethyl (N-term)]IPGFMC[Carbamidomethyl (C)]QGGDFTR	IIPGFMCQGGDFTR	Ppia	2.32082	PPIA_HUMAN			PPIA																			PPIA		HL1_1				2.27574	2.22653	1.85533	2.92569				-1.37814	-1.7478	1.19671	0.0536818	-0.53075
HL1	Peroxiredoxin-1 OS=Mus musculus OX=10090 GN=Prdx1 PE=1 SV=1	PRDX1_MOUSE	P35700	FIIDDKGILR	Q[Dimethyl (N-term)]ITINDLPVGR	QITINDLPVGR	Prdx1	1.89589	PRDX1_HUMAN			PRDX1																			PRDX1		HL1_1				2.15737	1.91493	0.688471	2.8228				0.80575	0.0194675	0.410866	-1.46614	-0.692756
HL1	Peroxiredoxin-4 OS=Mus musculus OX=10090 GN=Prdx4 PE=1 SV=1	PRDX4_MOUSE	O08807	LLLFLLRTES	L[Dimethyl (N-term)]QGLESDER	LQGLESDER	Prdx4	-2.08622	PRDX4_HUMAN							PRDX4	PRDX4	0	0	0	0	PRDX4	PRDX4	PRDX4	0	0	PRDX4	0	0	0	PRDX4		HL1_1				-1.53138	-2.7826	-1.97768	-2.05323				-0.719826	-1.68789	-0.878478	-1.09791	-0.763119
HL1	Peroxiredoxin-4 OS=Mus musculus OX=10090 GN=Prdx4 PE=1 SV=1	PRDX4_MOUSE	O08807	FIIDDKGVLR	Q[Dimethyl (N-term)]ITLNDLPVGR	QITLNDLPVGR	Prdx4	1.89589	PRDX4_HUMAN							PRDX4	PRDX4	0	0	0	0	PRDX4	PRDX4	PRDX4	0	0	PRDX4	0	0	0	PRDX4		HL1_1				2.15737	1.91493	0.688471	2.8228				0.80575	0.0194675	0.410866	-1.46614	-0.763119
HL1	Protein kinase C iota type OS=Mus musculus OX=10090 GN=Prkci PE=1 SV=3	KPCI_MOUSE	Q62074	FGLDNFDSQF	T[Dimethyl (N-term)]NEPVQLTPDDDDIVR	TNEPVQLTPDDDDIVR	Prkci	0.950727	KPCI_HUMAN																								HL1_1				1.88925	1.38176	-3.71153	4.24343				6.34595	5.3245	4.89204	4.72387	5.15538
HL1	Glucosidase 2 subunit beta OS=Mus musculus OX=10090 GN=Prkcsh PE=1 SV=1	GLU2B_MOUSE	O08795	VNDGVCDCCD	G[Dimethyl (N-term)]TDEYNSGTVC[Carbamidomethyl (C)]ENTC[Carbamidomethyl (C)]R	GTDEYNSGTVCENTCR	Prkcsh	1.30986	GLU2B_HUMAN							0	0	0	PRKCSH	PRKCSH	PRKCSH	0	0	PRKCSH	PRKCSH	PRKCSH	PRKCSH	PRKCSH	PRKCSH	PRKCSH	PRKCSH		HL1_1				1.65616	1.24756	0.940087	1.39564				2.90951	2.81525	3.19175	2.11813	1.15768
HL1	Proteasome subunit alpha type-1 OS=Mus musculus OX=10090 GN=Psma1 PE=1 SV=1	PSA1_MOUSE	Q9R1P4	MFR	N[Dimethyl (N-term)]QYDNDVTVWSPQGR	NQYDNDVTVWSPQGR	Psma1	2.10455	PSA1_HUMAN	proteasome subunit		PSMA1																					HL1_1				0.593396	1.84678	3.42545	2.55257				-0.158991	0.040103	-0.0664683	0.284659	0.0103493
HL1	26S proteasome regulatory subunit 7 OS=Mus musculus OX=10090 GN=Psmc2 PE=1 SV=5	PRS7_MOUSE	P46471	CPNSTGAEIR	S(unimod:36)VC(unimod:4)TEAGMFAIR	SVCTEAGMFAIR	Psmc2	-0.967749	PRS7_HUMAN																								Both	-1.75841	-1.18203	0.0371925					0.823742	-0.91924						-0.257732
HL1	26S proteasome regulatory subunit 7 OS=Mus musculus OX=10090 GN=Psmc2 PE=1 SV=5	PRS7_MOUSE	P46471	CPNSTGAEIR	S[Dimethyl (N-term)]VC[Carbamidomethyl (C)]TEAGMFAIR	SVCTEAGMFAIR	Psmc2	1.0646	PRS7_HUMAN																								Both				1.57888	0.349729	1.20984	1.11994				-0.430942	-1.09149	-0.287982	-1.5365	-0.370212
HL1	26S proteasome regulatory subunit 6A OS=Mus musculus OX=10090 GN=Psmc3 PE=1 SV=2	PRS6A_MOUSE	O88685	ATVWDEAEQD	G[Dimethyl (N-term)]IGEEVLK[Dimethyl (K)]MSTEEIVQR	GIGEEVLKMSTEEIVQR	Psmc3	1.43452	PRS6A_HUMAN																								HL1_1				1.98181	2.66432	-0.577593	1.66952				4.33413	2.18534	5.04651	-0.299559	0.934269
HL1	26S proteasome non-ATPase regulatory subunit 7 OS=Mus musculus OX=10090 GN=Psmd7 PE=1 SV=2	PSMD7_MOUSE	P26516	KAFYLKTNDQ	M[Dimethyl (N-term)]VVVYLASLIR	MVVVYLASLIR	Psmd7	6.46758																							PSMD7		HL1_1				9.61579	7.7064	3.13674	5.4114				0.664409	-1.5294	-1.71602	-1.04612	0.130695
HL1	Polypyrimidine tract-binding protein 1 (Fragment) OS=Mus musculus OX=10090 GN=Ptbp1 PE=1 SV=1	F7AXP1_MOUSE	F7AXP1	GFPPTFAIPQ	A[Dimethyl (N-term)]AGLSVPNVHGALAPLAIPSAAAAAAASR	AAGLSVPNVHGALAPLAIPSAAAAAAASR	Ptbp1	2.96715	PTBP1_HUMAN			PTBP1			AAGLSVPNVHGALAPLAIPSAAAAAAAAGR	PTBP1	PTBP1	PTBP1	PTBP1	PTBP1	PTBP1	PTBP1	PTBP1	PTBP1	PTBP1	PTBP1	PTBP1	PTBP1	PTBP1	PTBP1	PTBP1	PTBP1	HL1_1				6.44779	3.45292	3.08542	-1.11752				4.70794	0.838728	1.74139	0.476654	1.90027
HL1	Transcriptional activator protein Pur-beta OS=Mus musculus OX=10090 GN=Purb PE=1 SV=3	PURB_MOUSE	O35295	GPGGFQPAPR	G[Dimethyl (N-term)]GGGGGGGPGGEQETQELASK[Dimethyl (K)]R	GGGGGGGGPGGEQETQELASKR	Purb	2.04182	PURB_HUMAN			PURB																			PURB		HL1_1				1.37361	1.34921	4.72351	0.720942				0.449167	0.805006	0.556811	0.617974	0.56633
HL1	Rad23a protein OS=Mus musculus OX=10090 GN=Rad23a PE=1 SV=1	Q8CAP3_MOUSE	Q8CAP3	QESQAPEQPA	T(unimod:36)EAGENPLEFLR	TEAGENPLEFLR	Rad23a	2.13733				RAD23A																					HL1_2	2.63676	3.47745	0.29777					-3.34704	-1.1564						-2.27305
HL1	RAS guanyl-releasing protein 4 OS=Mus musculus OX=10090 GN=Rasgrp4 PE=1 SV=1	GRP4_MOUSE	Q8BTM9	CFDSAGSLRR	G[Dimethyl (N-term)]DHILK[Dimethyl (K)]MVL	GDHILKMVL	Rasgrp4	-4.06667	GRP4_HUMAN																								HL1_1				-4.16672	-3.87118	-4.44301	-3.78577				-0.265665	-1.22562	-0.979717	-1.32383	-1.0114
HL1	RNA binding protein fox-1 homolog 2 OS=Mus musculus OX=10090 GN=Rbfox2 PE=1 SV=2	RFOX2_MOUSE	Q8BP71	TQTEGGAQTD	G[Dimethyl (N-term)]QQSQTQSSENSESK[Dimethyl (K)]STPK[Dimethyl (K)]R	GQQSQTQSSENSESKSTPKR	Rbfox2	1.09311	RFOX2_HUMAN			RBFOX2																			RBFOX2		HL1_1				1.13851	1.64238	1.46326	0.128311				0.488499	-0.292862	-0.0891417	-1.02518	-0.270581
HL1	RNA-binding protein 3 OS=Mus musculus OX=10090 GN=Rbm3 PE=1 SV=1	RBM3_MOUSE	O89086	DEQALEDHFS	S[Dimethyl (N-term)]FGPISEVVVVK[Dimethyl (K)]DR	SFGPISEVVVVKDR	Rbm3	-1.68685	RBM3_HUMAN			RBM3																			RBM3		HL1_1				-1.13289	-0.810446	-3.61185	-1.1922				1.7991	1.87657	2.48346	1.35627	1.25261
HL1	RNA-binding protein 3 OS=Mus musculus OX=10090 GN=Rbm3 PE=1 SV=1	RBM3_MOUSE	O89086	GYGYGRSRDY	S(unimod:36)GSQGGYDR	SGSQGGYDR	Rbm3	3.92431	RBM3_HUMAN			RBM3																			RBM3		HL1_2	5.22896	3.28791	3.25606					0.678015	0.069643						0.464935
HL1	RNA-binding protein 4B OS=Mus musculus OX=10090 GN=Rbm4b PE=1 SV=1	RBM4B_MOUSE	Q8VE92	M	V(unimod:36)K(unimod:36)LFIGNLPR	VKLFIGNLPR	Rbm4b	-1.30535	RBM4B_HUMAN						GFVHIEDK																RBM4B		HL1_2	-1.31606	-1.24325	-1.35675					0.551399	0.423206						0.465971
HL1	Oligoribonuclease, mitochondrial OS=Mus musculus OX=10090 GN=Rexo2 PE=1 SV=2	ORN_MOUSE	Q9D8S4	GRRGQFGARG	V[Dimethyl (N-term)]SEGSAAMAAGESMAQR	VSEGSAAMAAGESMAQR	Rexo2	0.949105																							REXO2		HL1_1				1.39973	0.63944	1.66808	0.0891669				2.92333	2.86737	1.93229	2.00353	1.66811
HL1	RecQ-mediated genome instability protein 1 OS=Mus musculus OX=10090 GN=Rmi1 PE=2 SV=1	RMI1_MOUSE	Q9D4G9		M[Dimethyl (N-term)]SVASAVLR	MSVASAVLR	Rmi1	-1.80886			RMI1,																						HL1_1				-1.40904	-1.95252	-2.84604	-1.02783				1.29885	1.39257	1.53726	1.30491	1.34249
HL1	mRNA cap guanine-N7 methyltransferase OS=Mus musculus OX=10090 GN=Rnmt PE=1 SV=1	MCES_MOUSE	Q9D0L8	LEKVRQRKTR	D[Dimethyl (N-term)]ITVLDLGC[Carbamidomethyl (C)]GK[Dimethyl (K)]GGDLL	DITVLDLGCGKGGDLL	Rnmt	-2.74066			RNA (guanine-7-) methyltransferase	RNMT																			RNMT		HL1_1				-3.44193	-2.14651	-2.34229	-3.03192					-4.51223		-2.31829	-3.03807
HL1	60S ribosomal protein L12 OS=Mus musculus OX=10090 GN=Rpl12 PE=1 SV=2	RL12_MOUSE	P35979	M	P[Dimethyl (N-term)]PK[Dimethyl (K)]FDPNEVK[Dimethyl (K)]VVYLR	PPKFDPNEVKVVYLR	Rpl12	-7.59807	RL12_HUMAN			RPL12																			RPL12		Both				-7.65252	-8.79631	-6.62504	-7.3184				-7.31801	-6.66572	-6.16622	-5.80794	-4.85466
HL1	60S ribosomal protein L12 OS=Mus musculus OX=10090 GN=Rpl12 PE=1 SV=2	RL12_MOUSE	P35979	M	P(unimod:36)PK(unimod:36)FDPNEVK(unimod:36)VVYLR	PPKFDPNEVKVVYLR	Rpl12	-7.10981	RL12_HUMAN			RPL12																			RPL12		Both	-7.41069	-7.07037	-6.84837					-3.60995	-2.58574						-2.88418
HL1	60S ribosomal protein L13 OS=Mus musculus OX=10090 GN=Rpl13 PE=1 SV=3	RL13_MOUSE	P47963	IGISVDPRRR	N[Dimethyl (N-term)]K[Dimethyl (K)]STESLQANVQR	NKSTESLQANVQR	Rpl13	2.19101	RL13_HUMAN			RPL13																			RPL13		HL1_1				3.42237	3.07789	-0.514197	2.77797					-2.18441	-0.257096	-2.95658	0.834935
HL1	60S ribosomal protein L13a OS=Mus musculus OX=10090 GN=Rpl13a PE=1 SV=4	RL13A_MOUSE	P19253	M	A[Dimethyl (N-term)]EGQVLVLDGR	AEGQVLVLDGR	Rpl13a	1.37452	RL13A_HUMAN			RPL13A																			RPL13A		HL1_1				1.76882	0.901875	1.80649	1.02088				-1.77892	2.32935	-2.52998	-1.82139	1.0042
HL1	60S ribosomal protein L13a OS=Mus musculus OX=10090 GN=Rpl13a PE=1 SV=4	RL13A_MOUSE	P19253	M	A(unimod:36)EGQVLVLDGR	AEGQVLVLDGR	Rpl13a	2.8234	RL13A_HUMAN			RPL13A																			RPL13A		HL1_2	2.39137	3.11978	2.95904					-2.09452	-2.02819						0.257127
HL1	60S ribosomal protein L15 OS=Mus musculus OX=10090 GN=Rpl15 PE=1 SV=4	RL15_MOUSE	Q9CZM2	M	G[Dimethyl (N-term)]AYK[Dimethyl (K)]YIQELWR	GAYKYIQELWR	Rpl15	1.8473	RL15_HUMAN			RPL15																			RPL15		Both				2.8392	1.0877	2.17481	1.2875				2.98807	2.12672	2.74796	2.27137	2.32954
HL1	60S ribosomal protein L15 OS=Mus musculus OX=10090 GN=Rpl15 PE=1 SV=4	RL15_MOUSE	Q9CZM2	HGVNQLKFAR	S[Dimethyl (N-term)]LQSVAEER	SLQSVAEER	Rpl15	2.15078	RL15_HUMAN			RPL15																			RPL15		Both				2.42267	2.23535	1.91751	2.02761				0.402778	1.84237	3.52999	3.05434	2.32954
HL1	60S ribosomal protein L15 OS=Mus musculus OX=10090 GN=Rpl15 PE=1 SV=4	RL15_MOUSE	Q9CZM2	M	G(unimod:36)AYK(unimod:36)YIQELWR	GAYKYIQELWR	Rpl15	2.90646	RL15_HUMAN			RPL15																			RPL15		Both	2.05803	3.44101	3.22034					1.92485	2.81825						2.31027
HL1	60S ribosomal protein L15 OS=Mus musculus OX=10090 GN=Rpl15 PE=1 SV=4	RL15_MOUSE	Q9CZM2	HGVNQLKFAR	S(unimod:36)LQSVAEER	SLQSVAEER	Rpl15	3.98276	RL15_HUMAN			RPL15																			RPL15		Both	4.18517	3.05599	4.70711					2.52952	2.05379						2.31027
HL1	60S ribosomal protein L18 OS=Mus musculus OX=10090 GN=Rpl18 PE=1 SV=3	RL18_MOUSE	P35980	MKLPGRENKT	A[Dimethyl (N-term)]VVVGTVTDDVR	AVVVGTVTDDVR	Rpl18	3.11859	RL18_HUMAN		ribosomal protein L18	RPL18																			RPL18		HL1_1				5.99424	4.00908	-0.851098	3.32215				-1.98656	-1.93456	-1.69969	-2.54123	-2.41517
HL1	60S ribosomal protein L18 OS=Mus musculus OX=10090 GN=Rpl18 PE=1 SV=3	RL18_MOUSE	P35980	KMKLPGRENK	T(unimod:36)AVVVGTVTDDVR	TAVVVGTVTDDVR	Rpl18	4.3704	RL18_HUMAN		ribosomal protein L18	RPL18																			RPL18		HL1_2	4.6145	2.09792	6.39878					-1.88287	1.97491						-0.607229
HL1	60S ribosomal protein L18a OS=Mus musculus OX=10090 GN=Rpl18a PE=1 SV=1	RL18A_MOUSE	P62717	FVSQLKKMKK	S[Dimethyl (N-term)]SGEIVYC[Carbamidomethyl (C)]GQVFEK[Dimethyl (K)]SPLR	SSGEIVYCGQVFEKSPLR	Rpl18a	1.41028	RL18A_HUMAN		ribosomal protein L18a																				RPL18A		Both				2.3584	1.98008	0.140287	1.16235				2.05284	1.57219	1.43073	-0.231253	1.5713
HL1	60S ribosomal protein L18a OS=Mus musculus OX=10090 GN=Rpl18a PE=1 SV=1	RL18A_MOUSE	P62717	FVSQLKKMKK	S(unimod:36)SGEIVYC(unimod:4)GQVFEK(unimod:36)SPLR	SSGEIVYCGQVFEKSPLR	Rpl18a	2.34452	RL18A_HUMAN		ribosomal protein L18a																				RPL18A		Both	2.34193	1.66335	3.02828					-2.15857	0.440809						-0.880214
HL1	60S ribosomal protein L19 OS=Mus musculus OX=10090 GN=Rpl19 PE=1 SV=1	RL19_MOUSE	P84099	KKKVWLDPNE	T[Dimethyl (N-term)]NEIANANSR	TNEIANANSR	Rpl19	0.850283	RL19_HUMAN			RPL19																			RPL19		HL1_1				1.77891	2.81831	-0.334333	-0.861756				-0.631866	-0.402737	-3.06297	-0.98717	0.719569
HL1	60S ribosomal protein L24 OS=Mus musculus OX=10090 GN=Rpl24 PE=1 SV=2	RL24_MOUSE	Q8BP67	RTRRAVKFQR	A(unimod:36)ITGASLADIMAK(unimod:36)R	AITGASLADIMAKR	Rpl24	3.61729	RL24_HUMAN			RPL24																			RPL24		HL1_2	3.60748	3.34922	3.89518					-4.01868	-2.09513						-3.07824
HL1	60S ribosomal protein L26 OS=Mus musculus OX=10090 GN=Rpl26 PE=1 SV=1	RL26_MOUSE	P61255	FNAPSHIRRK	I[Dimethyl (N-term)]MSSPLSK[Dimethyl (K)]ELR	IMSSPLSKELR	Rpl26	3.45634	RL26_HUMAN			RPL26				RPL26	RPL26	RPL26	RPL26	RPL26	RPL26	RPL26	RPL26	RPL26	RPL26	RPL26	RPL26	RPL26	RPL26	RPL26	RPL26		HL1_1				4.27513	3.57077	2.68287	3.29659				-0.807821	-1.76373	-0.316201	-0.705576	0.344067
HL1	60S ribosomal protein L27a OS=Mus musculus OX=10090 GN=Rpl27a PE=1 SV=5	RL27A_MOUSE	P14115	QTRVNAAKNK	T(unimod:36)GVAPIIDVVR	TGVAPIIDVVR	Rpl27a	2.85063	RL27A_HUMAN			RPL27A																			RPL27A		HL1_2	2.60428	2.94054	3.00706					6.13476	5.54608						2.93563
HL1	60S ribosomal protein L30 OS=Mus musculus OX=10090 GN=Rpl30 PE=1 SV=2	RL30_MOUSE	P62889	MVAAKKTKK	S[Dimethyl (N-term)]LESINSR	SLESINSR	Rpl30	1.22942	RL30_HUMAN			RPL30																			RPL30		HL1_1				1.62714	1.99394	1.29796	-0.00134815				-0.237753	-0.179605	-1.75189	-0.453431	0.136606
HL1	60S ribosomal protein L30 OS=Mus musculus OX=10090 GN=Rpl30 PE=1 SV=2	RL30_MOUSE	P62889	LGTACGKYYR	V[Dimethyl (N-term)]C[Carbamidomethyl (C)]TLAIIDPGDSDIIR	VCTLAIIDPGDSDIIR	Rpl30	1.59289	RL30_HUMAN			RPL30																			RPL30		HL1_1				1.88743	1.14217	0.871791	2.47018				-2.46769	-1.47415	-3.18233	-3.5554	0.136606
HL1	60S ribosomal protein L31 OS=Mus musculus OX=10090 GN=Rpl31 PE=1 SV=1	RL31_MOUSE	P62900	KKGGEKKKGR	S[Dimethyl (N-term)]AINEVVTR	SAINEVVTR	Rpl31	1.07034	RL31_HUMAN			RPL31																			RPL31		Both				1.03919	0.813951	1.60095	0.827269				4.94732	3.07642	1.31838	1.874	2.76312
HL1	60S ribosomal protein L31 OS=Mus musculus OX=10090 GN=Rpl31 PE=1 SV=1	RL31_MOUSE	P62900	KKGGEKKKGR	S(unimod:36)AINEVVTR	SAINEVVTR	Rpl31	1.97368	RL31_HUMAN			RPL31																			RPL31		Both	2.10182	1.85399	1.96523					1.80104	0.711126						1.23475
HL1	60S ribosomal protein L4 OS=Mus musculus OX=10090 GN=Rpl4 PE=1 SV=3	RL4_MOUSE	Q9D8E6	VHTNLRKNNR	Q[Dimethyl (N-term)]PYAVSELAGHQTSAESWGTGR	QPYAVSELAGHQTSAESWGTGR	Rpl4	1.0626	RL4_HUMAN			RPL4																			RPL4		HL1_1				1.42524	1.62284	0.106927	1.0954				3.91971	4.60927	3.22145	4.41483	1.43263
HL1	60S ribosomal protein L5 OS=Mus musculus OX=10090 GN=Rpl5 PE=1 SV=3	RL5_MOUSE	P47962	GGEYNVESID	G[Dimethyl (N-term)]QPGAFTC[Carbamidomethyl (C)]YLDAGLAR	GQPGAFTCYLDAGLAR	Rpl5	1.22823	RL5_HUMAN			RPL5																			RPL5		HL1_1				1.79078	1.95073	0.321852	0.849557				0.749627	0.90412	1.10747	-0.5265	0.872871
HL1	60S ribosomal protein L6 OS=Mus musculus OX=10090 GN=Rpl6 PE=1 SV=3	RL6_MOUSE	P47911	RVVKLRKMPR	Y(unimod:36)YPTEDVPR	YYPTEDVPR	Rpl6	3.32411	RL6_HUMAN			RPL6																			RPL6		HL1_2	1.91347	3.15455	4.90431					0.79008	0.850755						1.21227
HL1	60S ribosomal protein L6 OS=Mus musculus OX=10090 GN=Rpl6 PE=1 SV=3	RL6_MOUSE	P47911	RVVKLRKMPR	Y[Dimethyl (N-term)]YPTEDVPR	YYPTEDVPR	Rpl6	3.9002	RL6_HUMAN			RPL6																			RPL6		HL1_1				3.52962	3.08228	3.91664	5.07226				-1.01683	-0.195432	2.20768	1.78939	1.21446
HL1	60S ribosomal protein L7 OS=Mus musculus OX=10090 GN=Rpl7 PE=1 SV=2	RL7_MOUSE	P14148	TEIRMARMAR	K(unimod:36)(unimod:36)AGNFYVPAEPK(unimod:36)LAFVIR	KAGNFYVPAEPKLAFVIR	Rpl7	1.74273	RL7_HUMAN			RPL7																			RPL7		HL1_2	3.48493	-0.052863	1.79612						-0.21855						0.946879
HL1	60S ribosomal protein L7 OS=Mus musculus OX=10090 GN=Rpl7 PE=1 SV=2	RL7_MOUSE	P14148	RGYGKINKKR	I[Dimethyl (N-term)]ALTDNSLIAR	IALTDNSLIAR	Rpl7	3.14486	RL7_HUMAN			RPL7																			RPL7		Both				3.93004	2.52578	2.06904	4.05458				1.4167	1.32281	0.869051	0.924608	1.03263
HL1	60S ribosomal protein L7 OS=Mus musculus OX=10090 GN=Rpl7 PE=1 SV=2	RL7_MOUSE	P14148	RGYGKINKKR	I(unimod:36)ALTDNSLIAR	IALTDNSLIAR	Rpl7	5.71724	RL7_HUMAN			RPL7																			RPL7		Both	5.48165	6.1836	5.48647					-1.32925							0.946879
HL1	60S ribosomal protein L8 OS=Mus musculus OX=10090 GN=Rpl8 PE=1 SV=2	RL8_MOUSE	P62918	KHRKGAARLR	A(unimod:36)VDFAER	AVDFAER	Rpl8	2.72561	RL8_HUMAN			RPL8																			RPL8		HL1_2	4.70425	-0.329708	3.8023					0.996927	-0.626831						0.163716
HL1	40S ribosomal protein S10 OS=Mus musculus OX=10090 GN=Rps10 PE=1 SV=1	RS10_MOUSE	P63325		M[Dimethyl (N-term)]LMPK[Dimethyl (K)]K[Dimethyl (K)]NR	MLMPKKNR	Rps10	-2.58178	RS10_HUMAN			RPS10																			RPS10		HL1_1				-3.68272	-3.43602	-2.73616	-0.472215				0.183327	-4.97502	1.77153		0.198272
HL1	40S ribosomal protein S11 OS=Mus musculus OX=10090 GN=Rps11 PE=1 SV=3	RS11_MOUSE	P62281	QPTIFQNKKR	V[Dimethyl (N-term)]LLGETGK[Dimethyl (K)]EK[Dimethyl (K)]LPR	VLLGETGKEKLPR	Rps11	3.81166	RS11_HUMAN			RPS11																			RPS11		HL1_1				3.85597	3.39211	4.19066	3.80789				0.849676	0.865458	1.0409	-0.351846	0.560137
HL1	40S ribosomal protein S11 OS=Mus musculus OX=10090 GN=Rps11 PE=1 SV=3	RS11_MOUSE	P62281	QPTIFQNKKR	V(unimod:36)LLGETGK(unimod:36)EK(unimod:36)LPR	VLLGETGKEKLPR	Rps11	5.51373	RS11_HUMAN			RPS11																			RPS11		HL1_2	3.57109	5.64488	7.32522					-0.298088							-0.286291
HL1	40S ribosomal protein S13 OS=Mus musculus OX=10090 GN=Rps13 PE=1 SV=2	RS13_MOUSE	P62301	KEQIYKLAKK	G[Dimethyl (N-term)]LTPSQIGVILR	GLTPSQIGVILR	Rps13	2.38302	RS13_HUMAN			RPS13																			RPS13		HL1_1				2.97555	3.1221	1.83188	1.60254				0.845069	3.17583	1.78775	1.10617	1.89386
HL1	40S ribosomal protein S16 OS=Mus musculus OX=10090 GN=Rps16 PE=1 SV=4	RS16_MOUSE	P14131	MPSKGP	L[Dimethyl (N-term)]QSVQVFGR	LQSVQVFGR	Rps16	-2.98988	RS16_HUMAN		ribosomal protein S16	RPS16																			RPS16		HL1_1				-4.05155	-3.73596	-0.260138	-3.91186				-0.817851			-0.516921	0.705454
HL1	40S ribosomal protein S16 OS=Mus musculus OX=10090 GN=Rps16 PE=1 SV=4	RS16_MOUSE	P14131	MIEPRTLQYK	L[Dimethyl (N-term)]LEPVLLLGK[Dimethyl (K)]ER	LLEPVLLLGKER	Rps16	0.963236	RS16_HUMAN		ribosomal protein S16	RPS16																			RPS16		HL1_1				0.428902	0.670388	1.89245	0.861205				2.5935	2.6411	2.14368	1.55499	0.705454
HL1	40S ribosomal protein S16 OS=Mus musculus OX=10090 GN=Rps16 PE=1 SV=4	RS16_MOUSE	P14131	MP	S[Dimethyl (N-term)]K[Dimethyl (K)]GPLQSVQVFGR	SKGPLQSVQVFGR	Rps16	1.1577	RS16_HUMAN		ribosomal protein S16	RPS16																			RPS16		HL1_1				1.06509	1.20151	1.37462	0.989589				-4.52915		-3.89469	-2.39518	0.705454
HL1	40S ribosomal protein S18 OS=Mus musculus OX=10090 GN=Rps18 PE=1 SV=3	RS18_MOUSE	P62270	RKADIDLTKR	A[Dimethyl (N-term)]GELTEDEVER	AGELTEDEVER	Rps18	2.09647	RS18_HUMAN			RPS18																			RPS18		HL1_1				2.01278	1.7758	2.02005	2.57724				-1.62543	-2.64921	-2.37948	-1.86947	0.401844
HL1	40S ribosomal protein S21 OS=Mus musculus OX=10090 GN=Rps21 PE=1 SV=1	RS21_MOUSE	Q9CQR2	MQND	A[Dimethyl (N-term)]GEFVDLYVPR	AGEFVDLYVPR	Rps21	-2.05304	RS21_HUMAN			RPS21																			RPS21	RPS21	Both				-2.32986	-2.0067	-2.43088	-1.44475				-0.754086	-1.60271	-1.11834	-0.835215	-0.180195
HL1	40S ribosomal protein S21 OS=Mus musculus OX=10090 GN=Rps21 PE=1 SV=1	RS21_MOUSE	Q9CQR2	MQND	A(unimod:36)GEFVDLYVPR	AGEFVDLYVPR	Rps21	-1.99281	RS21_HUMAN			RPS21																			RPS21	RPS21	Both	-1.55707	-1.84337	-2.57799					-0.282481	-1.01171						-0.0876478
HL1	40S ribosomal protein S21 OS=Mus musculus OX=10090 GN=Rps21 PE=1 SV=1	RS21_MOUSE	Q9CQR2	TYGICGAIRR	M[Dimethyl (N-term)]GESDDSILR	MGESDDSILR	Rps21	0.895156	RS21_HUMAN			RPS21																			RPS21	RPS21	HL1_1				1.16894	0.708259	1.0916	0.611825				0.809377	0.545733	1.81491	2.66488	-0.180195
HL1	40S ribosomal protein S21 OS=Mus musculus OX=10090 GN=Rps21 PE=1 SV=1	RS21_MOUSE	Q9CQR2	MQN	D[Dimethyl (N-term)]AGEFVDLYVPR	DAGEFVDLYVPR	Rps21	2.12995	RS21_HUMAN			RPS21																			RPS21	RPS21	HL1_1				1.12306	2.46016	4.64767	0.288919				1.62503	1.45755	1.1724	0.437283	-0.180195
HL1	40S ribosomal protein S26 OS=Mus musculus OX=10090 GN=Rps26 PE=1 SV=3	RS26_MOUSE	P62855	DKAIKKFVIR	N(unimod:36)IVEAAAVR	NIVEAAAVR	Rps26	1.46527	RS26_HUMAN			RPS26																			RPS26		Both	1.69692	1.38725	1.31165					-5.25714							-5.24534
HL1	40S ribosomal protein S26 OS=Mus musculus OX=10090 GN=Rps26 PE=1 SV=3	RS26_MOUSE	P62855	DKAIKKFVIR	N[Dimethyl (N-term)]IVEAAAVR	NIVEAAAVR	Rps26	2.03472	RS26_HUMAN			RPS26																			RPS26		Both				1.96206	1.89985	1.86183	2.41513				-5.83692	-3.87672	1.62871	0.812392	-0.800241
HL1	40S ribosomal protein S28 OS=Mus musculus OX=10090 GN=Rps28 PE=1 SV=1	RS28_MOUSE	P62858	GSQGQCTQVR	V[Dimethyl (N-term)]EFMDDTSR	VEFMDDTSR	Rps28	1.60739	RS28_HUMAN																						RPS28		HL1_1				1.76035	1.26004	1.31027	2.09891				3.05005	4.89242		-0.241063	2.64267
HL1	40S ribosomal protein S3a OS=Mus musculus OX=10090 GN=Rps3a PE=1 SV=3	RS3A_MOUSE	P97351	VKAPAMFNIR	N[Dimethyl (N-term)]IGK[Dimethyl (K)]TLVTR	NIGKTLVTR	Rps3a	1.40977	RS3A_HUMAN			RPS3A		P97351																	RPS3A		HL1_1				1.11436	1.24294	1.30646	1.97532				2.40082	5.47057			0.586499
HL1	40S ribosomal protein S6 OS=Mus musculus OX=10090 GN=Rps6 PE=1 SV=1	RS6_MOUSE	P62754	RKLRTFYEKR	M(unimod:36)ATEVAADALGEEWK(unimod:36)GYVVR	MATEVAADALGEEWKGYVVR	Rps6	2.81501	RS6_HUMAN		ribosomal protein S6	RPS6																			RPS6		HL1_2	3.71713	2.14751	2.58039					0.537962	1.52555						-0.328377
HL1	40S ribosomal protein S8 OS=Mus musculus OX=10090 GN=Rps8 PE=1 SV=2	RS8_MOUSE	P62242	GGNKKYRALR	L[Dimethyl (N-term)]DVGNFSWGSEC[Carbamidomethyl (C)]C[Carbamidomethyl (C)]TR	LDVGNFSWGSECCTR	Rps8	0.925106	RS8_HUMAN			RPS8																			RPS8		HL1_1				-0.129935	-0.482182	4.69844	-0.385896				1.19814	0.305394	0.745734	0.582647	1.4963
HL1	40S ribosomal protein S9 OS=Mus musculus OX=10090 GN=Rps9 PE=1 SV=3	RS9_MOUSE	Q6ZWN5	LIRQRHIRVR	K[Dimethyl (N-term)][Dimethyl (K)]QVVNIPSFIVR	KQVVNIPSFIVR	Rps9	1.43673	RS9_HUMAN		ribosomal protein S9	RPS9																			RPS9		HL1_1				1.32882	1.61447	1.46127	1.34235				-1.76576	-0.214587	-0.976758	-1.83507	0.606523
HL1	40S ribosomal protein SA OS=Mus musculus OX=10090 GN=Rpsa PE=1 SV=4	RSSA_MOUSE	P14206	TWEKLLLAAR	A[Dimethyl (N-term)]IVAIENPADVSVISSR	AIVAIENPADVSVISSR	Rpsa	2.24311	RSSA_HUMAN		ribosomal protein SA	RPSA																			RPSA		HL1_1				2.66886	2.34271	0.448967	3.51188				-1.96323	-1.21611	1.32509	-1.45382	0.215295
HL1	40S ribosomal protein SA OS=Mus musculus OX=10090 GN=Rpsa PE=1 SV=4	RSSA_MOUSE	P14206	RNTGQRAVLK	F(unimod:36)AAATGATPIAGR	FAAATGATPIAGR	Rpsa	7.91223	RSSA_HUMAN		ribosomal protein SA	RPSA																			RPSA		HL1_2	8.84945	6.71547	8.17177					0.883278	-4.43704						-0.260284
HL1	Ribosomal RNA processing protein 1 homolog A OS=Mus musculus OX=10090 GN=Rrp1 PE=1 SV=2	RRP1_MOUSE	P56183	M	V(unimod:36)PGVPLPPEIQLAQR	VPGVPLPPEIQLAQR	Rrp1	-1.40104	RRP1_HUMAN																								HL1_2	-1.40722	-1.36628	-1.42963					1.29605	1.74156						-0.641082
HL1	Reticulon-4 OS=Mus musculus OX=10090 GN=Rtn4 PE=1 SV=2	RTN4_MOUSE	Q99P72	SSDSVPPAPR	G[Dimethyl (N-term)]PLPAAPPTAPER	GPLPAAPPTAPER	Rtn4	2.26403	RTN4_HUMAN																								HL1_1				2.36892	2.74016	2.53424	1.41279				-0.608403	-1.99112	-2.85676	-0.170185	-0.31012
HL1	Protein SCAF8 OS=Mus musculus OX=10090 GN=Scaf8 PE=1 SV=1	SCAF8_MOUSE	Q6DID3	RFSNNIISTF	Q[Dimethyl (N-term)]NLYR	QNLYR	Scaf8	1.87385																							SCAF8		HL1_1				0.908236	2.45312	3.02756	1.10646				-0.199342	0.973198	0.0150163	0.706608	0.33296
HL1	Protein scribble homolog OS=Mus musculus OX=10090 GN=Scrib PE=1 SV=2	SCRIB_MOUSE	Q80U72	RNEAFVCKPD	P[Dimethyl (N-term)]SPPSPSEEEK[Dimethyl (K)]R	PSPPSPSEEEKR	Scrib	1.73773							GMQPDGEGPVAPGGWHNGPHAPWAPR	SCRIB	SCRIB	SCRIB	SCRIB	SCRIB	SCRIB	SCRIB	SCRIB	SCRIB	SCRIB	SCRIB	SCRIB	SCRIB	SCRIB	SCRIB			HL1_1				1.46911	2.77954	1.95006	0.752229				-2.39008	-1.57477	-2.45599	-1.9323	-1.21666
HL1	Stromal cell-derived factor 2 OS=Mus musculus OX=10090 GN=Sdf2 PE=1 SV=1	SDF2_MOUSE	Q9DCT5	LWSAVGASNM	A[Dimethyl (N-term)]VVTC[Carbamidomethyl (C)]GSVVK[Dimethyl (K)]LLNTR	AVVTCGSVVKLLNTR	Sdf2	1.8497	SDF2_HUMAN																								HL1_1				1.34943	1.2457	1.86678	2.93689				-0.449373	-2.66763	-0.200335	0.231062	-1.14415
HL1	Protein transport protein Sec16A OS=Mus musculus OX=10090 GN=Sec16a PE=1 SV=1	SC16A_MOUSE	E9QAT4	RQNGTVVGTD	I[Dimethyl (N-term)]AELLLR	IAELLLR	Sec16a	8.20485	SC16A_HUMAN																								HL1_1					12.4529	3.95675					-0.513971	-0.627477	-0.805388	0.075894	-0.508646
HL1	Protein transport protein SEC23 (Fragment) OS=Mus musculus OX=10090 GN=Sec23b PE=1 SV=1	A2AN99_MOUSE	A2AN99	YMIQRGARSP	L(unimod:36)IFLYVVDTC(unimod:4)	LIFLYVVDTC	Sec23b	0.936073																							SEC23B		HL1_2	0.561263	2.02743	0.219523					0.587116	-0.0460668						0.249193
HL1	Protein transport protein Sec31A OS=Mus musculus OX=10090 GN=Sec31a PE=1 SV=2	SC31A_MOUSE	Q3UPL0	KDSDQVAQSD	G[Dimethyl (N-term)]EESPAAEEQLLGER	GEESPAAEEQLLGER	Sec31a	-2.28084								SEC31A	SEC31A	SEC31A	0	0	0	0	0	0	SEC31A	SEC31A	SEC31A	SEC31A	SEC31A	SEC31A	SEC31A		HL1_1				-2.61108	-1.29898	-2.09905	-3.11425				-1.46703	0.647858	-0.702108	-0.268624	-0.488387
HL1	Selenoprotein F OS=Mus musculus OX=10090 GN=Selenof PE=1 SV=3	SEP15_MOUSE	Q9ERR7	DLLGQFNLLP	L[Dimethyl (N-term)]DPVC[Carbamidomethyl (C)]R	LDPVCR	Selenof	2.1536	SEP15_HUMAN																								HL1_1				2.88453	2.92302	1.51225	1.29458				1.92074	0.87644	2.16793	1.23126	0.846582
HL1	Serpin H1 OS=Mus musculus OX=10090 GN=Serpinh1 PE=1 SV=3	SERPH_MOUSE	P19324	RNVTWKLGSR	L[Dimethyl (N-term)]YGPSSVSFADDFVR	LYGPSSVSFADDFVR	Serpinh1	0.948866	SERPH_HUMAN			SERPINH1																			SERPINH1		HL1_1				0.767125	1.50508	0.433798	1.08946				-2.17131	-2.67362	-2.51618	-1.49725	-0.246843
HL1	Serpin H1 OS=Mus musculus OX=10090 GN=Serpinh1 PE=1 SV=3	SERPH_MOUSE	P19324	ADHPFIFLVR	D[Dimethyl (N-term)]NQSGSLLFIGR	DNQSGSLLFIGR	Serpinh1	1.43773	SERPH_HUMAN			SERPINH1																			SERPINH1		HL1_1				1.84772	1.65064	0.239392	2.01318				-0.400238	-1.71042	0.00976725	-1.02983	-0.246843
HL1	Serpin H1 OS=Mus musculus OX=10090 GN=Serpinh1 PE=1 SV=3	SERPH_MOUSE	P19324	KAVLSAEKLR	D[Dimethyl (N-term)]EEVHTGLGELLR	DEEVHTGLGELLR	Serpinh1	2.2643	SERPH_HUMAN			SERPINH1																			SERPINH1		HL1_1				2.77994	2.48208	2.11145	1.68371				-1.52557	-0.222078	-0.248033	-2.07273	-0.246843
HL1	Splicing factor 3B subunit 3 OS=Mus musculus OX=10090 GN=Sf3b3 PE=1 SV=1	SF3B3_MOUSE	Q921M3	IGLQNGVLLR	T[Dimethyl (N-term)]VLDPVTGDLSDTR	TVLDPVTGDLSDTR	Sf3b3	1.28498	SF3B3_HUMAN			SF3B3																			SF3B3		HL1_1				0.533619	1.95401	2.41725	0.235036				-1.40636	-2.82037	-2.27882	-2.21091	-0.544215
HL1	Small G protein signaling modulator 2 OS=Mus musculus OX=10090 GN=Sgsm2 PE=1 SV=2	SGSM2_MOUSE	Q80U12	GMSKKEMEQV	D[Dimethyl (N-term)]TAVAAR	DTAVAAR	Sgsm2	1.46153	SGSM2_HUMAN																								HL1_1				1.53602	2.16984	0.495967	1.6443				0.315519	0.043137	-0.00197125	0.0957375	0.0721954
HL1	Serine hydroxymethyltransferase, mitochondrial OS=Mus musculus OX=10090 GN=Shmt2 PE=1 SV=1	GLYM_MOUSE	Q9CZN7	GQLVCMAARA	Q[Dimethyl (N-term)]HSK[Dimethyl (K)]VAQTQAGEAAGGWTGQESLSDSDPEMWELLQR	QHSKVAQTQAGEAAGGWTGQESLSDSDPEMWELLQR	Shmt2	2.93624				SHMT2				SHMT2	0	0	SHMT2	SHMT2	0	0	0	SHMT2	0	0	0	SHMT2	SHMT2	SHMT2	SHMT2		HL1_1				3.49941	4.08348	0.590622	3.57143				-1.57067	-1.48942	2.46959	-0.832641	0.168986
HL1	ADP/ATP translocase 1 OS=Mus musculus OX=10090 GN=Slc25a4 PE=1 SV=4	ADT1_MOUSE	P48962	AGGIAAAVSK	T[Dimethyl (N-term)]AVAPIER	TAVAPIER	Slc25a4	0.929631	ADT1_HUMAN																								Both				0.838427	1.40103	-0.55624	2.0353				-2.50204	-3.84419	-4.65772	-4.24186	1.42624
HL1	ADP/ATP translocase 1 OS=Mus musculus OX=10090 GN=Slc25a4 PE=1 SV=4	ADT1_MOUSE	P48962	AGGIAAAVSK	T(unimod:36)AVAPIER	TAVAPIER	Slc25a4	1.22374	ADT1_HUMAN																								Both	1.23171	0.951098	1.48841					-3.74549	-2.62176						0.704445
HL1	ADP/ATP translocase 1 OS=Mus musculus OX=10090 GN=Slc25a4 PE=1 SV=4	ADT1_MOUSE	P48962	RKGADIMYTG	T[Dimethyl (N-term)]LDC[Carbamidomethyl (C)]WR	TLDCWR	Slc25a4	3.7485	ADT1_HUMAN																								HL1_1				3.60502	2.95005	4.14622	4.29271				6.92777	7.05708	8.8977	5.67815	1.42624
HL1	ADP/ATP translocase 1 OS=Mus musculus OX=10090 GN=Slc25a4 PE=1 SV=4	ADT1_MOUSE	P48962	RRRMMMQSGR	K[Dimethyl (N-term)][Dimethyl (K)]GADIMYTGTLDC[Carbamidomethyl (C)]WR	KGADIMYTGTLDCWR	Slc25a4	3.93314	ADT1_HUMAN																								HL1_1				4.01095	4.11315	3.62958	3.97887				0.763021	1.47891	1.09097	1.08375	1.42624
HL1	ADP/ATP translocase 2 OS=Mus musculus OX=10090 GN=Slc25a5 PE=1 SV=3	ADT2_MOUSE	P51881	AQSVTAVAGL	T[Dimethyl (N-term)]SYPFDTVR	TSYPFDTVR	Slc25a5	1.21534	ADT2_HUMAN			SLC25A5																			SLC25A5		HL1_1				0.484265	-0.00555683	2.85232	1.53031				2.09113	1.11828			2.25976
HL1	ADP/ATP translocase 2 OS=Mus musculus OX=10090 GN=Slc25a5 PE=1 SV=3	ADT2_MOUSE	P51881	RRRMMMQSGR	K[Dimethyl (N-term)][Dimethyl (K)]GTDIMYTGTLDC[Carbamidomethyl (C)]WR	KGTDIMYTGTLDCWR	Slc25a5	2.60559	ADT2_HUMAN			SLC25A5																			SLC25A5		HL1_1				3.6111	3.06381	0.405262	3.34221				3.19034	2.90073	2.16777	1.52121	2.25976
HL1	ADP/ATP translocase 2 OS=Mus musculus OX=10090 GN=Slc25a5 PE=1 SV=3	ADT2_MOUSE	P51881	RMMMQSGRKG	T[Dimethyl (N-term)]DIMYTGTLDC[Carbamidomethyl (C)]WR	TDIMYTGTLDCWR	Slc25a5	3.86023	ADT2_HUMAN			SLC25A5																			SLC25A5		HL1_1				4.28999	3.21923	3.03823	4.89349				2.223	1.61707	1.69879	1.58367	2.25976
HL1	Protein SMG8 OS=Mus musculus OX=10090 GN=Smg8 PE=1 SV=1	SMG8_MOUSE	Q8VE18	CNCGRKQAPR	D[Dimethyl (N-term)]DPFDIK[Dimethyl (K)]	DDPFDIK	Smg8	1.90613	SMG8_HUMAN																						SMG8		HL1_1				2.03464	0.977207	2.43067	2.18202				-6.40159	-6.77753	-3.08621	-6.86367	-5.82316
HL1	Staphylococcal nuclease domain-containing protein 1 OS=Mus musculus OX=10090 GN=Snd1 PE=1 SV=1	SND1_MOUSE	Q78PY7	ARRAAATQPD	G[Dimethyl (N-term)]K[Dimethyl (K)]DTPDEPWAFPAR	GKDTPDEPWAFPAR	Snd1	2.56218	SND1_HUMAN			SND1																			SND1		HL1_1				3.55777	2.24554	1.0593	3.38612				0.2542	-0.545752	0.972092	0.563722	0.314725
HL1	Spectrin alpha chain, non-erythrocytic 1 OS=Mus musculus OX=10090 GN=Sptan1 PE=1 SV=4	SPTN1_MOUSE	P16546	QLAEERSQLL	G(unimod:36)SAHEVQR	GSAHEVQR	Sptan1	2.23655	SPTN1_HUMAN																								HL1_2	2.57937	2.75081	1.37947					-2.01293	0.606732						-0.362854
HL1	Spectrin beta chain, non-erythrocytic 1 OS=Mus musculus OX=10090 GN=Sptbn1 PE=1 SV=2	SPTB2_MOUSE	Q62261	ERHRLFQLNR	E[Dimethyl (N-term)]VDDLEQWIAER	EVDDLEQWIAER	Sptbn1	1.98778																								SPTBN1	HL1_1				2.2467	2.24201	0.708625	2.75378				-1.27686	-1.02319	-0.146972	-1.21487	-0.460348
HL1	Snf2-related CREBBP activator protein OS=Mus musculus OX=10090 GN=Srcap PE=4 SV=1	A0A087WSL6_MOUSE	A0A087WSL6	RKEGFWSLKR	L[Dimethyl (N-term)]PK[Dimethyl (K)]VPEPPR	LPKVPEPPR	Srcap	1.54223	SRCAP_HUMAN																								HL1_1				-2.39221	-0.464076	-2.6347	11.6599				-8.74508	-9.85676	-7.5221	-9.9168	-9.05109
HL1	Spermidine synthase OS=Mus musculus OX=10090 GN=Srm PE=1 SV=1	SPEE_MOUSE	Q64674	MEPGPD	G[Dimethyl (N-term)]PAAPGPAAIR	GPAAPGPAAIR	Srm	2.1232	SPEE_HUMAN																						SRM		HL1_1				5.94489	1.96099	-4.60944	5.19636				4.70434	5.22268	1.61688	4.29835	2.92952
HL1	Signal recognition particle subunit SRP68 OS=Mus musculus OX=10090 GN=Srp68 PE=1 SV=2	SRP68_MOUSE	Q8BMA6	M	A[Dimethyl (N-term)]AEK[Dimethyl (K)]QIPGGGSGGGGSGSGGGGGGSGGGR	AAEKQIPGGGSGGGGSGSGGGGGGSGGGR	Srp68	0.999888	SRP68_HUMAN																						SRP68		HL1_1				0.975674	0.777701	1.23645	1.00973				1.60092	1.31347	1.58713	1.30192	1.25039
HL1	Serine/arginine repetitive matrix protein 2 OS=Mus musculus OX=10090 GN=Srrm2 PE=1 SV=3	SRRM2_MOUSE	Q8BTI8	RTPMSVLQQT	G[Dimethyl (N-term)]GSMMDGPGPR	GGSMMDGPGPR	Srrm2	4.53614	SRRM2_HUMAN			SRRM2				SRRM2	0	0	0	0	SRRM2	SRRM2	SRRM2	SRRM2	SRRM2	SRRM2	SRRM2	0	0	0	SRRM2	SRRM2	HL1_1				4.91176	4.73656	4.32213	4.1741				4.56188	5.25733	2.72321	3.46417	-1.28576
HL1	Serine/arginine-rich splicing factor 1 OS=Mus musculus OX=10090 GN=Srsf1 PE=1 SV=3	SRSF1_MOUSE	Q6PDM2	YVGNLPPDIR	T[Dimethyl (N-term)]K[Dimethyl (K)]DIEDVFYK[Dimethyl (K)]YGAIR	TKDIEDVFYKYGAIR	Srsf1	0.942375	SRSF1_HUMAN			SRSF1																			SRSF1		HL1_1				1.02584	0.875742	0.862116	1.0058				0.148323	-0.080822	0.436995	-0.366875	0.0625419
HL1	Serine/arginine-rich splicing factor 2 OS=Mus musculus OX=10090 GN=Srsf2 PE=1 SV=4	SRSF2_MOUSE	Q62093	FAFVRFHDKR	D[Dimethyl (N-term)]AEDAMDAMDGAVLDGR	DAEDAMDAMDGAVLDGR	Srsf2	2.73529	SRSF2_HUMAN			SRSF2																			SRSF2		HL1_1				3.36895	3.80507	1.91821	1.84894				5.11328	4.52402	3.71488	4.31178	1.60804
HL1	Single-stranded DNA-binding protein, mitochondrial OS=Mus musculus OX=10090 GN=Ssbp1 PE=1 SV=1	SSBP_MOUSE	Q9CYR0	LQVFRQFVRH	E(unimod:36)SEVASSLVLER	ESEVASSLVLER	Ssbp1	1.56629	SSBP_HUMAN			SSBP1																			SSBP1		HL1_2	1.49421	1.60163	1.60305					0.64951	0.586167						0.620468
HL1	Syntaxin-12 OS=Mus musculus OX=10090 GN=Stx12 PE=1 SV=1	STX12_MOUSE	Q9ER00	MIHDQGDLID	S[Dimethyl (N-term)]IEANVESSEVHVER	SIEANVESSEVHVER	Stx12	1.31018	STX12_HUMAN																								HL1_1				0.502511	1.59196	2.39982	0.746434				1.87105	1.37902	2.56753	1.1909	1.71122
HL1	Transcription elongation factor SPT6 OS=Mus musculus OX=10090 GN=Supt6h PE=1 SV=2	SPT6H_MOUSE	Q62383	GIAHRRPQGE	S[Dimethyl (N-term)]YDQAIR	SYDQAIR	Supt6h	2.44339			suppressor of Ty 6 homolog (S. cerevisiae)	SUPT6H																			SUPT6H	SUPT6H	HL1_1				2.43702	2.6019	2.1351	2.59954				2.98626	3.03018	3.36322	2.96708	3.04578
HL1	Synaptotagmin-7 OS=Mus musculus OX=10090 GN=Syt7 PE=1 SV=1	SYT7_MOUSE	Q9R0N7	EKKKTVTKKR	N(unimod:36)LNPIFNESFAFDI	NLNPIFNESFAFDI	Syt7	2.69381				SYT7																					HL1_2	1.71885	3.49067	2.87192					5.15541	5.25728						5.18502
HL1	Transmembrane anterior posterior transformation protein 1 OS=Mus musculus OX=10090 GN=Tapt1 PE=1 SV=2	TAPT1_MOUSE	Q4VBD2	M	A[Dimethyl (N-term)]GVC[Carbamidomethyl (C)]DAAAPGEGGGGGADGPER	AGVCDAAAPGEGGGGGADGPER	Tapt1	2.00694			transmembrane																						HL1_1				2.22767	2.36886	0.273929	3.15731				0.317188	-0.304582	0.148017	1.43136	0.357085
HL1	Tubulin-specific chaperone D OS=Mus musculus OX=10090 GN=Tbcd PE=1 SV=1	TBCD_MOUSE	Q8BYA0	M	V[Dimethyl (N-term)]LSNEPAASAAEEEVEDDALVR	VLSNEPAASAAEEEVEDDALVR	Tbcd	0.851657	TBCD_HUMAN		tubulin folding cofac																						HL1_1				1.29529	0.628302	0.528955	0.954079				0.0886653	0.154688	0.44187	-0.0130621	0.12713
HL1	Methylcytosine dioxygenase TET2 OS=Mus musculus OX=10090 GN=Tet2 PE=1 SV=3	TET2_MOUSE	Q4JK59	SSGADAFPTR	N[Dimethyl (N-term)]YNGVEIQV	NYNGVEIQV	Tet2	3.18776	TET2_HUMAN																								HL1_1				4.15402	3.84477	2.84592	1.90633				3.72576	2.97265	3.53802	3.72919	3.45049
HL1	Transferrin receptor protein 1 OS=Mus musculus OX=10090 GN=Tfrc PE=1 SV=1	TFR1_MOUSE	Q62351	MMDQAR	S[Dimethyl (N-term)]AFSNLFGGEPLSYTR	SAFSNLFGGEPLSYTR	Tfrc	0.980497	TFR1_HUMAN			TFRC																			TFRC		HL1_1				0.536976	1.55704	0.797263	1.03071				2.21042	2.39245	-0.296255	0.908577	1.01158
HL1	Transferrin receptor protein 1 OS=Mus musculus OX=10090 GN=Tfrc PE=1 SV=1	TFR1_MOUSE	Q62351	KLAETEETDK	S[Dimethyl (N-term)]ETMETEDVPTSSR	SETMETEDVPTSSR	Tfrc	3.12334	TFR1_HUMAN			TFRC																			TFRC		HL1_1				3.74342	3.70244	1.68227	3.36522				1.20103	1.80541	1.34715	1.08662	1.01158
HL1	Transferrin receptor protein 1 OS=Mus musculus OX=10090 GN=Tfrc PE=1 SV=1	TFR1_MOUSE	Q62351	VEQKEECVKL	A[Dimethyl (N-term)]ETEETDK[Dimethyl (K)]SETMETEDVPTSSR	AETEETDKSETMETEDVPTSSR	Tfrc	3.34221	TFR1_HUMAN			TFRC																			TFRC		HL1_1				4.19734	3.96962	1.9403	3.26159				2.17828	0.734404	1.56676	0.647064	1.01158
HL1	Transforming growth factor-beta receptor-associated protein 1 OS=Mus musculus OX=10090 GN=Tgfbrap1 PE=1 SV=1	TGFA1_MOUSE	Q3UR70	LVHTHCAASR	H(unimod:36)TAPSSPSPGTR	HTAPSSPSPGTR	Tgfbrap1	-2.0671			transforming growth																						HL1_2	-1.65982	-2.72451	-1.81698					1.16408	2.04854						1.58498
HL1	Protein-glutamine gamma-glutamyltransferase 2 OS=Mus musculus OX=10090 GN=Tgm2 PE=1 SV=4	TGM2_MOUSE	P21981	GRDDREDITH	T[Dimethyl (N-term)]YK[Dimethyl (K)]YPEGSPEER	TYKYPEGSPEER	Tgm2	1.50209																							TGM2		HL1_1				1.81727	1.84855	1.25554	1.08698				-0.482961	-0.325707	-0.156907	-1.00565	-0.521003
HL1	Protein-glutamine gamma-glutamyltransferase 2 OS=Mus musculus OX=10090 GN=Tgm2 PE=1 SV=4	TGM2_MOUSE	P21981	LTESNLIKVR	G[Dimethyl (N-term)]LLIEPAANSYLLAER	GLLIEPAANSYLLAER	Tgm2	1.82088																							TGM2		HL1_1				1.37225	2.18109	0.401665	3.32849				0.743914	-0.529172	7.175e-05	0.763814	-0.521003
HL1	Thimet oligopeptidase OS=Mus musculus OX=10090 GN=Thop1 PE=1 SV=1	THOP1_MOUSE	Q8C1A5		M[Dimethyl (N-term)]K[Dimethyl (K)]PPAAC[Carbamidomethyl (C)]AGDVVDAASPASTVNHLR	MKPPAACAGDVVDAASPASTVNHLR	Thop1	-1.50361				THOP1																					HL1_1				-1.89635	-2.37224	-0.442263	-1.30358				2.9709	4.31388	3.25863	2.71633	2.33431
HL1	Complex I assembly factor TIMMDC1, mitochondrial OS=Mus musculus OX=10090 GN=Timmdc1 PE=1 SV=1	TIDC1_MOUSE	Q8BUY5	AWGPFPRVFA	A(unimod:36)GAVAADSPGFVEDR	AGAVAADSPGFVEDR	Timmdc1	-0.924082																							TIMMDC1		HL1_2	-0.468493	-1.24599	-1.05777					2.50536	0.94896						1.43539
HL1	Transmembrane emp24 domain-containing protein 10 OS=Mus musculus OX=10090 GN=Tmed10 PE=1 SV=1	TMEDA_MOUSE	Q9D1D4	LLLGPSSVLG	I[Dimethyl (N-term)]SFHLPVNSR	ISFHLPVNSR	Tmed10	1.0452	TMEDA_HUMAN																						TMED10		HL1_1				1.01551	0.87421	1.08739	1.2037				1.66806	1.21725	1.84035	1.93974	1.62544
HL1	Transmembrane emp24 domain-containing protein 4 OS=Mus musculus OX=10090 GN=Tmed4 PE=1 SV=1	TMED4_MOUSE	Q8R1V4	LTVCAACARG	L[Dimethyl (N-term)]YFHIGETEK[Dimethyl (K)]R	LYFHIGETEKR	Tmed4	0.910272	TMED4_HUMAN																								HL1_1				0.740032	0.833208	1.12893	0.938914				1.20945	1.13777	0.953448	1.22562	1.09066
HL1	Transmembrane protein 200C OS=Mus musculus OX=10090 GN=Tmem200c PE=1 SV=1	J3QK46_MOUSE	J3QK46	GRQSTTSSLV	G[Dimethyl (N-term)]SSLSAFALLPLQGDR	GSSLSAFALLPLQGDR	Tmem200c	4.51128	T200C_HUMAN																								HL1_1				6.42226	5.0045	3.19754	3.42082				3.74017	3.19275	3.41672	4.49019	3.66905
HL1	Cell cycle control protein 50A OS=Mus musculus OX=10090 GN=Tmem30a PE=1 SV=1	CC50A_MOUSE	Q8VEK0	MNYSAKDEVD	G[Dimethyl (N-term)]GPAGPPGGAAK[Dimethyl (K)]TR	GGPAGPPGGAAKTR	Tmem30a	1.58328	CC50A_HUMAN																								HL1_1				2.48483	2.40316	2.40517	-0.960026				-0.959931	-0.845742	-1.96345	-2.18301	-0.559707
HL1	Lamina-associated polypeptide 2, isoforms alpha/zeta OS=Mus musculus OX=10090 GN=Tmpo PE=1 SV=4	LAP2A_MOUSE	Q61033	KLREQGTESR	S[Dimethyl (N-term)]STPLPTVSSSAENTR	SSTPLPTVSSSAENTR	Tmpo	1.21	LAP2A_HUMAN			TMPO				TMPO	TMPO	TMPO	TMPO	TMPO	TMPO	TMPO	TMPO	TMPO	TMPO	TMPO	TMPO	0	0	0	TMPO		HL1_1				-1.74422	1.14676	1.80996	3.62752				-0.511534	-1.39895	-0.547076	-0.193692	0.100063
HL1	Thioredoxin-related transmembrane protein 4 OS=Mus musculus OX=10090 GN=Tmx4 PE=1 SV=2	TMX4_MOUSE	Q8C0L0	AWLAAAAAEG	L[Dimethyl (N-term)]EQAALPAEESR	LEQAALPAEESR	Tmx4	-1.6617	TMX4_HUMAN																								HL1_1				-1.59214	-2.42497	-1.17441	-1.45529				-0.207172	0.115935	0.441498	-1.30981	-0.241852
HL1	Mitochondrial import receptor subunit TOM34 OS=Mus musculus OX=10090 GN=Tomm34 PE=1 SV=1	TOM34_MOUSE	Q9CYG7	M	A(unimod:36)PK(unimod:36)VSDSVEQLR	APKVSDSVEQLR	Tomm34	-3.55235				TOMM34																			TOMM34		HL1_2	-3.28048	-3.33598	-4.0406					-3.95121	-0.760731						-2.3773
HL1	Torsin-3A OS=Mus musculus OX=10090 GN=Tor3a PE=1 SV=1	M0QWH2_MOUSE	M0QWH2	RAPGGKRFPE	H[Dimethyl (N-term)]PGTVSMTVAGR	HPGTVSMTVAGR	Tor3a	1.07052	TOR3A_HUMAN																								HL1_1				1.48623	1.70865	0.0867671	1.00045				1.84737	0.909887	0.717922	0.953461	1.06625
HL1	Triosephosphate isomerase OS=Mus musculus OX=10090 GN=Tpi1 PE=1 SV=4	TPIS_MOUSE	P17751	RKKCLGELIC	T[Dimethyl (N-term)]LNAANVPAGTEVVC[Carbamidomethyl (C)]APPTAYIDFAR	TLNAANVPAGTEVVCAPPTAYIDFAR	Tpi1	1.74148	TPIS_HUMAN			TPI1																			TPI1		HL1_1				0.749491	3.77303	1.00968	1.4337				-0.366212	1.78193	-0.403205	0.806492	-0.330863
HL1	Tropomyosin alpha-1 chain OS=Mus musculus OX=10090 GN=Tpm1 PE=1 SV=1	TPM1_MOUSE	P58771	KKKMQMLKLD	K[Dimethyl (N-term)][Dimethyl (K)]ENALDR	KENALDR	Tpm1	-5.22595	TPM1_HUMAN		tropomyosin 1 (alpha)																						HL1_1				-5.7901	-5.84131	-3.52703	-5.74535				-3.46343	-5.44734	-6.12622	-4.53718	-1.51648
HL1	Tropomyosin alpha-1 chain OS=Mus musculus OX=10090 GN=Tpm1 PE=1 SV=1	TPM1_MOUSE	P58771	EEELDRAQER	L(unimod:36)ATALQK(unimod:36)LEEAEK(unimod:36)AADESER	LATALQKLEEAEKAADESER	Tpm1	-1.75771	TPM1_HUMAN		tropomyosin 1 (alpha)																						HL1_2	-2.30494	-0.918545	-2.04965					-2.36221	-2.35052						-1.87095
HL1	Tropomyosin beta chain OS=Mus musculus OX=10090 GN=Tpm2 PE=1 SV=1	TPM2_MOUSE	P58774	KKKMQMLKLD	K[Dimethyl (N-term)][Dimethyl (K)]ENAIDR	KENAIDR	Tpm2	-5.22595				TPM2																					HL1_1				-5.7901	-5.84131	-3.52703	-5.74535				-3.46343	-5.44734	-6.12622	-4.53718	-2.75097
HL1	Transcription intermediary factor 1-beta OS=Mus musculus OX=10090 GN=Trim28 PE=1 SV=3	TIF1B_MOUSE	Q62318	KEEDGSLSLD	G[Dimethyl (N-term)]ADSTGVVAK[Dimethyl (K)]LSPANQR	GADSTGVVAKLSPANQR	Trim28	2.00747	TIF1B_HUMAN			TRIM28																			TRIM28		HL1_1				2.99098	2.87757	0.651547	1.50979				0.0149242	-0.883267	-0.783888	-0.875746	-0.353997
HL1	Transcription intermediary factor 1-beta OS=Mus musculus OX=10090 GN=Trim28 PE=1 SV=3	TIF1B_MOUSE	Q62318	DGSLSLDGAD	S[Dimethyl (N-term)]TGVVAK[Dimethyl (K)]LSPANQR	STGVVAKLSPANQR	Trim28	2.07031	TIF1B_HUMAN			TRIM28																			TRIM28		HL1_1				2.14072	2.4341	2.72421	0.982214				0.518985	-0.209052	0.134928	-0.191746	-0.353997
HL1	Titin OS=Mus musculus OX=10090 GN=Ttn PE=1 SV=1	TITIN_MOUSE	A2ASS6	LHEGIEYTFR	V[Dimethyl (N-term)]SAENK[Dimethyl (K)]YGVGEGLK[Dimethyl (K)]SE	VSAENKYGVGEGLKSE	Ttn	-4.29878	TITIN_HUMAN			TTN																					HL1_1				-4.52928	-4.6688	-3.66023	-4.33683				-3.10426	-2.935	-2.73704	-3.39089	-2.31963
HL1	Titin OS=Mus musculus OX=10090 GN=Ttn PE=1 SV=1	TITIN_MOUSE	A2ASS6	KKVDDFTALA	G(unimod:36)QTVTLQAAVR	GQTVTLQAAVR	Ttn	-3.74673	TITIN_HUMAN			TTN																					HL1_2	-3.28169	-4.21177						2.1522	1.30623						1.70788
HL1	Titin OS=Mus musculus OX=10090 GN=Ttn PE=1 SV=1	TITIN_MOUSE	A2ASS6	NVSLTNHRGE	N[Dimethyl (N-term)]VK[Dimethyl (K)]SAANLIVEEEDLR	NVKSAANLIVEEEDLR	Ttn	-2.37768	TITIN_HUMAN			TTN																					HL1_1				-2.84722	-2.62486	-1.48627	-2.55234				-2.01568	-1.89781	-1.69002	-1.4853	-2.31963
HL1	Tubulin alpha-1B chain OS=Mus musculus OX=10090 GN=Tuba1b PE=1 SV=2	TBA1B_MOUSE	P05213	KHVPRAVFVD	L[Dimethyl (N-term)]EPTVIDEVR	LEPTVIDEVR	Tuba1b	0.973932	TBA1B_HUMAN			TUBA1B																			TUBA1B		HL1_1				0.0309519	0.46383	1.81068	1.59027				-2.72693	-2.89308	-0.217607	-0.263652	0.0293204
HL1	Tubulin alpha-1B chain OS=Mus musculus OX=10090 GN=Tuba1b PE=1 SV=2	TBA1B_MOUSE	P05213	RQLFHPEQLI	T[Dimethyl (N-term)]GK[Dimethyl (K)]EDAANNYAR	TGKEDAANNYAR	Tuba1b	1.36149	TBA1B_HUMAN			TUBA1B																			TUBA1B		HL1_1				1.4326	1.35205	1.92932	0.731997				2.27503	4.35043	2.66252	3.61565	0.0293204
HL1	Tubulin alpha-1B chain OS=Mus musculus OX=10090 GN=Tuba1b PE=1 SV=2	TBA1B_MOUSE	P05213	GKHVPRAVFV	D(unimod:36)LEPTVIDEVR	DLEPTVIDEVR	Tuba1b	1.39884	TBA1B_HUMAN			TUBA1B																			TUBA1B		HL1_2	2.00371	1.6533	0.539512					-0.624133	-0.3731						-0.133843
HL1	Tubulin alpha-1B chain OS=Mus musculus OX=10090 GN=Tuba1b PE=1 SV=2	TBA1B_MOUSE	P05213	PGGDLAKVQR	A[Dimethyl (N-term)]VC[Carbamidomethyl (C)]MLSNTTAIAEAWAR	AVCMLSNTTAIAEAWAR	Tuba1b	1.6987	TBA1B_HUMAN			TUBA1B																			TUBA1B		HL1_1				1.69197	2.02274	1.08699	1.99309				1.69264	1.92161	0.975925	0.530005	0.0293204
HL1	Tubulin alpha chain-like 3 OS=Mus musculus OX=10090 GN=Tubal3 PE=2 SV=2	TBAL3_MOUSE	Q3UX10	YASINRLIAQ	V(unimod:36)SSSITASLR	VSSSITASLR	Tubal3	4.32495	TBAL3_HUMAN																								HL1_2	2.80469	4.87813	5.29202					0.920463	1.57225						1.22503
HL1	Tubulin beta-5 chain OS=Mus musculus OX=10090 GN=Tubb5 PE=1 SV=1	TBB5_MOUSE	P99024	YNATLSVHQL	V[Dimethyl (N-term)]ENTDETYC[Carbamidomethyl (C)]IDNEALYDIC[Carbamidomethyl (C)]FR	VENTDETYCIDNEALYDICFR	Tubb5	1.89404	TBB5_HUMAN			TUBB																			TUBB		HL1_1				2.77162	2.54534	1.16469	1.09449				2.84238	2.27692	2.366	1.60173	-0.032055
HL1	Tubulin beta-5 chain OS=Mus musculus OX=10090 GN=Tubb5 PE=1 SV=1	TBB5_MOUSE	P99024	VEPYNATLSV	H[Dimethyl (N-term)]QLVENTDETYC[Carbamidomethyl (C)]IDNEALYDIC[Carbamidomethyl (C)]FR	HQLVENTDETYCIDNEALYDICFR	Tubb5	2.37054	TBB5_HUMAN			TUBB																			TUBB		HL1_1				2.52713	3.4378	2.73864	0.778604				1.75098	1.89483	2.085	2.06464	-0.032055
HL1	Tubulin beta-1 chain OS=Mus musculus OX=10090 GN=Tubb1 PE=1 SV=1	TBB1_MOUSE	A2AQ07	YNAVLSIHQL	I[Dimethyl (N-term)]ENTDAC[Carbamidomethyl (C)]FC[Carbamidomethyl (C)]IDNEALYDIC[Carbamidomethyl (C)]FR	IENTDACFCIDNEALYDICFR	Tubb1	1.75197	TBB1_HUMAN																								HL1_1				2.34903	1.43981	0.790622	2.42841				2.77069	3.27218	2.29141	1.77696	2.4869
HL1	Tubulin beta-2A chain OS=Mus musculus OX=10090 GN=Tubb2a PE=1 SV=1	TBB2A_MOUSE	Q7TMM9	HYTEGAELVD	S(unimod:36)VLDVVR	SVLDVVR	Tubb2a	0.828594	TBB2A_HUMAN			TUBB2A																			TUBB2A		HL1_2	0.904908	0.762505	0.818368					-5.42797	-5.41485						-0.65709
HL1	Tubulin beta-2A chain OS=Mus musculus OX=10090 GN=Tubb2a PE=1 SV=1	TBB2A_MOUSE	Q7TMM9	NKYVPRAILV	D[Dimethyl (N-term)]LEPGTMDSVR	DLEPGTMDSVR	Tubb2a	1.01233	TBB2A_HUMAN			TUBB2A																			TUBB2A		HL1_1				0.736054	1.33105	1.09807	0.884139				0.673701	1.75438	1.46657	-0.887497	0.472761
HL1	Tubulin beta-2A chain OS=Mus musculus OX=10090 GN=Tubb2a PE=1 SV=1	TBB2A_MOUSE	Q7TMM9	EAAGNKYVPR	A(unimod:36)ILVDLEPGTMDSVR	AILVDLEPGTMDSVR	Tubb2a	1.08254	TBB2A_HUMAN			TUBB2A																			TUBB2A		Both	1.14623	1.02538	1.07602					-2.05462	-2.35773						-0.65709
HL1	Tubulin beta-2A chain OS=Mus musculus OX=10090 GN=Tubb2a PE=1 SV=1	TBB2A_MOUSE	Q7TMM9	EAAGNKYVPR	A[Dimethyl (N-term)]ILVDLEPGTMDSVR	AILVDLEPGTMDSVR	Tubb2a	2.08086	TBB2A_HUMAN			TUBB2A																			TUBB2A		Both				2.29245	2.12631	2.37392	1.53075				-1.14359	-1.50899	-0.384783	0.766889	0.472761
HL1	Tubulin beta-4A chain OS=Mus musculus OX=10090 GN=Tubb4a PE=1 SV=3	TBB4A_MOUSE	Q9D6F9	EATGGNYVPR	A(unimod:36)VLVDLEPGTMDSVR	AVLVDLEPGTMDSVR	Tubb4a	1.92654	TBB4A_HUMAN																							TUBB4A	HL1_2	2.05376	1.84815	1.8777					4.56543	5.96683						5.24479
HL1	Tubulin beta-6 chain OS=Mus musculus OX=10090 GN=Tubb6 PE=1 SV=1	TBB6_MOUSE	Q922F4	ESSSKKYVPR	A(unimod:36)ALVDLEPGTMDSVR	AALVDLEPGTMDSVR	Tubb6	-1.26142	TBB6_HUMAN			TUBB6																			TUBB6		HL1_2	-0.597103	-1.8442	-1.34295					-5.18114	-5.40297						-3.3074
HL1	Thioredoxin, mitochondrial OS=Mus musculus OX=10090 GN=Txn2 PE=1 SV=1	THIOM_MOUSE	P97493	RTVHTTRVCL	T(unimod:36)TFNVQDGPDFQDR	TTFNVQDGPDFQDR	Txn2	2.8459	THIOM_HUMAN			TXN2																			TXN2		HL1_2	2.68556	3.08364	2.76851					0.695271	0.557379						0.604993
HL1	Splicing factor U2AF 65 kDa subunit OS=Mus musculus OX=10090 GN=U2af2 PE=1 SV=3	U2AF2_MOUSE	P26369	TALLPTMTPD	G[Dimethyl (N-term)]LAVTPTPVPVVGSQMTR	GLAVTPTPVPVVGSQMTR	U2af2	3.34608	U2AF2_HUMAN			U2AF2																			U2AF2		Both				4.49356	3.44537	1.59323	3.85217				4.35544	3.87482	2.87629	3.37979	3.58068
HL1	Splicing factor U2AF 65 kDa subunit OS=Mus musculus OX=10090 GN=U2af2 PE=1 SV=3	U2AF2_MOUSE	P26369	TALLPTMTPD	G(unimod:36)LAVTPTPVPVVGSQMTR	GLAVTPTPVPVVGSQMTR	U2af2	5.3883	U2AF2_HUMAN			U2AF2																			U2AF2		Both	5.41171	4.76947	5.98371					1.19204	1.60535						1.37736
HL1	Ubiquitin-like modifier-activating enzyme 1 OS=Mus musculus OX=10090 GN=Uba1 PE=1 SV=1	UBA1_MOUSE	Q02053	AIEHTLQWAR	D[Dimethyl (N-term)]EFEGLFK[Dimethyl (K)]QPAENVNQYLTDSK[Dimethyl (K)]FVER	DEFEGLFKQPAENVNQYLTDSKFVER	Uba1	0.840794	UBA1_HUMAN			UBA1																			UBA1		HL1_1				2.04561	0.488879	0.858836	-0.0301456				0.566982	1.23484	-0.11768	0.842564	-0.343865
HL1	NEDD8-activating enzyme E1 catalytic subunit OS=Mus musculus OX=10090 GN=Uba3 PE=1 SV=2	UBA3_MOUSE	Q8C878	LKNLALSGFR	Q[Dimethyl (N-term)]IHVIDM	QIHVIDM	Uba3	3.40745	UBA3_HUMAN																								HL1_1				5.30069	1.69459		3.22706				3.5388	11.0273	4.07896	3.77983	1.66478
HL1	E3 ubiquitin-protein ligase UBR4 OS=Mus musculus OX=10090 GN=Ubr4 PE=1 SV=1	UBR4_MOUSE	A2AN08	ESNSSSVRWQ	A(unimod:36)HC(unimod:4)LTLHIYR	AHCLTLHIYR	Ubr4	-0.991719	UBR4_HUMAN																						UBR4		HL1_2	-0.730183	-1.08102	-1.16396					-3.15403	-4.49009						-3.84339
HL1	UTP--glucose-1-phosphate uridylyltransferase OS=Mus musculus OX=10090 GN=Ugp2 PE=1 SV=3	UGPA_MOUSE	Q91ZJ5	VGAAIKSFEN	S[Dimethyl (N-term)]LGINVPR	SLGINVPR	Ugp2	-4.47794																							UGP2		HL1_1				-4.09487	-3.46152	-3.84285	-6.51252				-2.43573		-2.29832	-2.99493	-2.5161
HL1	Cytochrome b-c1 complex subunit Rieske, mitochondrial OS=Mus musculus OX=10090 GN=Uqcrfs1 PE=1 SV=1	UCRI_MOUSE	Q9CR68	GLNVPASVRF	S[Dimethyl (N-term)]HTDVK[Dimethyl (K)]VPDFSDYR	SHTDVKVPDFSDYR	Uqcrfs1	0.981352																							UQCRFS1		HL1_1				0.273158	0.369411	0.798949	2.48389				0.212336	0.202973	-0.00341925	-0.788622	0.123818
HL1	Ubiquitin carboxyl-terminal hydrolase 5 OS=Mus musculus OX=10090 GN=Usp5 PE=1 SV=1	UBP5_MOUSE	P56399	ILPDYLEIAR	D[Dimethyl (N-term)]GLGGLPDIVR	DGLGGLPDIVR	Usp5	1.4196	UBP5_HUMAN			USP5																			USP5		HL1_1				0.0907801	1.11982	2.60448	1.86333				-2.38114	-3.35956	-3.11908	-3.79115	-2.5212
HL1	Ubiquitin carboxyl-terminal hydrolase 5 OS=Mus musculus OX=10090 GN=Usp5 PE=1 SV=1	UBP5_MOUSE	P56399	WIFSHIDDLD	A[Dimethyl (N-term)]EAAMDISEGR	AEAAMDISEGR	Usp5	2.06761	UBP5_HUMAN			USP5																			USP5		HL1_1				1.92152	1.43697	2.28152	2.63044				-2.00674	-1.92503	-1.6705	-2.28781	-2.5212
HL1	Vesicle-associated membrane protein-associated protein A OS=Mus musculus OX=10090 GN=Vapa PE=1 SV=2	VAPA_MOUSE	Q9WV55	AVPLNASKQD	G[Dimethyl (N-term)]PLPK[Dimethyl (K)]PHSVSLNDTETR	GPLPKPHSVSLNDTETR	Vapa	2.62867	VAPA_HUMAN																						VAPA		HL1_1				2.32837	2.61061	3.06133	2.51438				0.971362	0.927381	1.21295	0.554824	-1.61562
HL1	Transitional endoplasmic reticulum ATPase OS=Mus musculus OX=10090 GN=Vcp PE=1 SV=4	TERA_MOUSE	Q01853	ALRRFGRFDR	E[Dimethyl (N-term)]VDIGIPDATGR	EVDIGIPDATGR	Vcp	1.75419	TERA_HUMAN		valosin-containing protein	VCP																			VCP		HL1_1				0.924161	2.02648	2.15291	1.91321				-3.93964	-2.94269	-3.5977	-0.070359	-0.623098
HL1	Vimentin OS=Mus musculus OX=10090 GN=Vim PE=1 SV=3	VIME_MOUSE	P20152	GSALRPSTSR	S(unimod:36)LYSSSPGGAYVTR	SLYSSSPGGAYVTR	Vim	0.866851				VIM																			VIM		Both	0.844444	0.772442	0.983666					1.25546	0.868453						1.01334
HL1	Vimentin OS=Mus musculus OX=10090 GN=Vim PE=1 SV=3	VIME_MOUSE	P20152	VRLLQDSVDF	S[Dimethyl (N-term)]LADAINTEFK[Dimethyl (K)]NTR	SLADAINTEFKNTR	Vim	0.945999				VIM																			VIM		HL1_1				1.51795	0.844442	0.490939	0.930669				3.00493	2.69491	1.32752	2.92744	1.52051
HL1	Vimentin OS=Mus musculus OX=10090 GN=Vim PE=1 SV=3	VIME_MOUSE	P20152	EFKNTRTNEK	V[Dimethyl (N-term)]ELQELNDR	VELQELNDR	Vim	1.28345				VIM																			VIM		HL1_1				-0.70757	2.33661	0.979272	2.5255				-1.85111	-1.29348	-4.22257	-0.615995	1.52051
HL1	Vimentin OS=Mus musculus OX=10090 GN=Vim PE=1 SV=3	VIME_MOUSE	P20152	EQLKGQGKSR	L(unimod:36)GDLYEEEMR	LGDLYEEEMR	Vim	1.36896				VIM																			VIM		Both	1.56621	1.18024	1.36044					2.09154	-0.0231155						1.01334
HL1	Vimentin OS=Mus musculus OX=10090 GN=Vim PE=1 SV=3	VIME_MOUSE	P20152	RKLLEGEESR	I[Dimethyl (N-term)]SLPLPTFSSLNLR	ISLPLPTFSSLNLR	Vim	1.83222				VIM																			VIM		HL1_1				0.775383	1.75098	1.49256	3.30996				-0.769191	1.1426	-0.735528	0.170094	1.52051
HL1	Vimentin OS=Mus musculus OX=10090 GN=Vim PE=1 SV=3	VIME_MOUSE	P20152	GSALRPSTSR	S[Dimethyl (N-term)]LYSSSPGGAYVTR	SLYSSSPGGAYVTR	Vim	1.94107				VIM																			VIM		Both				1.92426	1.75318	1.88027	2.20659				0.110921	-0.063567	1.18176	0.850341	1.52051
HL1	Vimentin OS=Mus musculus OX=10090 GN=Vim PE=1 SV=3	VIME_MOUSE	P20152	LRPSTSRSLY	S[Dimethyl (N-term)]SSPGGAYVTR	SSSPGGAYVTR	Vim	2.03352				VIM																			VIM		HL1_1				2.74133	0.488008	2.20016	2.70458				1.36033	1.09008	0.546262	1.48496	1.52051
HL1	Vimentin OS=Mus musculus OX=10090 GN=Vim PE=1 SV=3	VIME_MOUSE	P20152	AANYQDTIGR	L[Dimethyl (N-term)]QDEIQNMK[Dimethyl (K)]EEMAR	LQDEIQNMKEEMAR	Vim	2.40271				VIM																			VIM		HL1_1				3.11625	2.02674	2.31401	2.15383				2.10294	1.19683	1.44371	1.92326	1.52051
HL1	Vimentin OS=Mus musculus OX=10090 GN=Vim PE=1 SV=3	VIME_MOUSE	P20152	EQHVQIDVDV	S(unimod:36)K(unimod:36)PDLTAALR	SKPDLTAALR	Vim	2.46391				VIM																			VIM		Both	2.49916	2.59132	2.30125					0.490727	-1.71443						1.01334
HL1	Vimentin OS=Mus musculus OX=10090 GN=Vim PE=1 SV=3	VIME_MOUSE	P20152	EQLKGQGKSR	L[Dimethyl (N-term)]GDLYEEEMR	LGDLYEEEMR	Vim	2.52563				VIM																			VIM		Both				1.69395	1.84953	3.91954	2.6395				2.88435	0.747651	3.88208	3.32685	1.52051
HL1	Vimentin OS=Mus musculus OX=10090 GN=Vim PE=1 SV=3	VIME_MOUSE	P20152	QVQSLTCEVD	A[Dimethyl (N-term)]LK[Dimethyl (K)]GTNESLER	ALKGTNESLER	Vim	2.69935				VIM																			VIM		HL1_1				4.21898	3.60329	2.4228	0.552324				6.08629	3.43809	1.81687	2.67416	1.52051
HL1	Vimentin OS=Mus musculus OX=10090 GN=Vim PE=1 SV=3	VIME_MOUSE	P20152	QIQEQHVQID	V(unimod:36)DVSK(unimod:36)PDLTAALR	VDVSKPDLTAALR	Vim	3.07411				VIM																			VIM		HL1_2	4.80303	0.123937	4.29537					3.49787	1.75102						1.01334
HL1	Vimentin OS=Mus musculus OX=10090 GN=Vim PE=1 SV=3	VIME_MOUSE	P20152	QDSVDFSLAD	A[Dimethyl (N-term)]INTEFK[Dimethyl (K)]NTR	AINTEFKNTR	Vim	3.07515				VIM																			VIM		Both				3.8231	2.65219	2.35036	3.47494				2.78706	2.5404	1.89892	2.52915	1.52051
HL1	Vimentin OS=Mus musculus OX=10090 GN=Vim PE=1 SV=3	VIME_MOUSE	P20152	EQHVQIDVDV	S[Dimethyl (N-term)]K[Dimethyl (K)]PDLTAALR	SKPDLTAALR	Vim	3.21844				VIM																			VIM		Both				3.2622	3.31398	3.41026	2.88731					1.09051		-0.0965935	1.52051
HL1	Vimentin OS=Mus musculus OX=10090 GN=Vim PE=1 SV=3	VIME_MOUSE	P20152	QDSVDFSLAD	A(unimod:36)INTEFK(unimod:36)NTR	AINTEFKNTR	Vim	3.4242				VIM																			VIM		Both	3.14823	3.32176	3.80262					-1.22167	0.95196						1.01334
HL1	Vimentin OS=Mus musculus OX=10090 GN=Vim PE=1 SV=3	VIME_MOUSE	P20152	QIQEQHVQID	V[Dimethyl (N-term)]DVSK[Dimethyl (K)]PDLTAALR	VDVSKPDLTAALR	Vim	3.44764				VIM																			VIM		HL1_1				4.18713	3.05902	2.95597	3.58842				2.5761	2.81613	1.1819	0.808248	1.52051
HL1	Vimentin OS=Mus musculus OX=10090 GN=Vim PE=1 SV=3	VIME_MOUSE	P20152	QEQHVQIDVD	V[Dimethyl (N-term)]SK[Dimethyl (K)]PDLTAALR	VSKPDLTAALR	Vim	3.59226				VIM																			VIM		HL1_1				3.9723	3.48902	3.33495	3.57278				2.82052	-1.06395	5.46583	1.71503	1.52051
HL1	Vimentin OS=Mus musculus OX=10090 GN=Vim PE=1 SV=3	VIME_MOUSE	P20152	GVRLLQDSVD	F(unimod:36)SLADAINTEFK(unimod:36)NTR	FSLADAINTEFKNTR	Vim	3.90352				VIM																			VIM		Both	3.78139	3.7949	4.13427					3.89232	4.20433						1.01334
HL1	Vimentin OS=Mus musculus OX=10090 GN=Vim PE=1 SV=3	VIME_MOUSE	P20152	GVRLLQDSVD	F[Dimethyl (N-term)]SLADAINTEFK[Dimethyl (K)]NTR	FSLADAINTEFKNTR	Vim	3.91169				VIM																			VIM		Both				4.28151	3.50303	4.09365	3.76857				1.71737	3.00514	2.29393	3.33839	1.52051
HL1	Vimentin OS=Mus musculus OX=10090 GN=Vim PE=1 SV=3	VIME_MOUSE	P20152	QEQHVQIDVD	V(unimod:36)SK(unimod:36)PDLTAALR	VSKPDLTAALR	Vim	8.79304				VIM																			VIM		HL1_2	6.72299		10.8631					3.19307	3.98266						1.01334
HL1	WD repeat-containing protein 75 OS=Mus musculus OX=10090 GN=Wdr75 PE=1 SV=1	WDR75_MOUSE	Q3U821	KNKFTCVACH	P[Dimethyl (N-term)]K[Dimethyl (K)]EDC[Carbamidomethyl (C)]IASGHMDGK[Dimethyl (K)]IR	PKEDCIASGHMDGKIR	Wdr75	-2.38718	WDR75_HUMAN																								HL1_1				-2.58026	-3.98087	-0.736053	-2.25154				-0.663861	-0.792317	-0.409361	-1.34891	-0.844521
HL1	Whirlin OS=Mus musculus OX=10090 GN=Whrn PE=1 SV=3	WHRN_MOUSE	Q80VW5	WVDPQGRSTS	P(unimod:36)PSSLPQPHGSTLR	PPSSLPQPHGSTLR	Whrn	-1.94108	WHRN_HUMAN																								HL1_2	-1.76971	0.718824	-4.77237					-0.207174	1.67428						0.71222
HL1	Protein Wiz OS=Mus musculus OX=10090 GN=Wiz PE=1 SV=2	WIZ_MOUSE	O88286	LSSHARAHLR	D[Dimethyl (N-term)]FGITNWELTISPI	DFGITNWELTISPI	Wiz	-3.49644	WIZ_HUMAN																						WIZ		HL1_1				-3.55263	-4.06329	-3.60616	-2.7637				-3.62603	-2.1154	-3.31033	-1.60695	-2.57225
HL1	14-3-3 protein beta/alpha OS=Mus musculus OX=10090 GN=Ywhab PE=1 SV=3	1433B_MOUSE	Q9CQV8	QAERYDDMAA	A[Dimethyl (N-term)]MK[Dimethyl (K)]AVTEQGHELSNEER	AMKAVTEQGHELSNEER	Ywhab	3.84445	1433B_HUMAN			YWHAB																			YWHAB		HL1_1				2.70404	4.17548	4.611	3.88728				-0.585278	-2.54129	-1.29058	-0.182527	0.0517311
HL1	14-3-3 protein theta OS=Mus musculus OX=10090 GN=Ywhaq PE=1 SV=1	1433T_MOUSE	P68254		M[Dimethyl (N-term)]EK[Dimethyl (K)]TELIQK[Dimethyl (K)]AK[Dimethyl (K)]LAEQAER	MEKTELIQKAKLAEQAER	Ywhaq	-2.38344	1433T_HUMAN			YWHAQ																			YWHAQ		HL1_1				-2.26561	-2.71875	-2.16245	-2.38696				-1.86803	-2.1209	-1.51996	-1.08014	-0.88014
HL1	14-3-3 protein theta OS=Mus musculus OX=10090 GN=Ywhaq PE=1 SV=1	1433T_MOUSE	P68254	EQAERYDDMA	T[Dimethyl (N-term)]C[Carbamidomethyl (C)]MK[Dimethyl (K)]AVTEQGAELSNEER	TCMKAVTEQGAELSNEER	Ywhaq	-1.72108	1433T_HUMAN			YWHAQ																			YWHAQ		HL1_1				-2.09709	-1.92782	-0.905137	-1.95428				-0.537343	-0.371492	-0.46813	-0.381439	-0.88014
HL1	14-3-3 protein zeta/delta OS=Mus musculus OX=10090 GN=Ywhaz PE=1 SV=1	1433Z_MOUSE	P63101	AERYDDMAAC	M[Dimethyl (N-term)]K[Dimethyl (K)]SVTEQGAELSNEER	MKSVTEQGAELSNEER	Ywhaz	1.38464	1433Z_HUMAN			YWHAZ																			YWHAZ		HL1_1				2.98954	1.23001	-0.455918	1.77492				1.08156	-0.595472	-0.486633	-0.100852	-0.0266167

## Sheet: Viral_peptides
Cell line used (Hela or HL1)	Protein Description	Protein Preferred Name	Protein Accession	P10 to P1	Peptide Modified Sequence Full Names	Peptide Sequence	Protein Gene	H/L Corrected from TAILS
HeLa1	3C			TLRQAKVQGP	A[Dimethyl (N-term)]FEFAVAMMK[Dimethyl (K)]R	AFEFAVAMMKR	cvb3 polyprotein	0.517454
HL1_2	3C			TLRQAKVQGP	A[Dimethyl (N-term)]FEFAVAMMK[Dimethyl (K)]R	AFEFAVAMMKR	cvb3 polyprotein	2.33196
HeLa1	VP4			MG	A[Acetyl (N-term)]QVSTQK[Dimethyl (K)]TGAHETR	AQVSTQKTGAHETR	cvb3 polyprotein	1.30784
HL1_2	VP4			MG	A[Acetyl (N-term)]QVSTQK[Dimethyl (K)]TGAHETR	AQVSTQKTGAHETR	cvb3 polyprotein	3.78951
HeLa1	VP1			RQSITTMTNT	G[Dimethyl (N-term)]AFGQQSGAVYVGNYR	GAFGQQSGAVYVGNYR	cvb3 polyprotein	5.32171
HeLa2	VP1			RQSITTMTNT	G[Dimethyl (N-term)]AFGQQSGAVYVGNYR	GAFGQQSGAVYVGNYR	cvb3 polyprotein	2.57471
HL1_1	VP1			RQSITTMTNT	G[Dimethyl (N-term)]AFGQQSGAVYVGNYR	GAFGQQSGAVYVGNYR	cvb3 polyprotein	4.56215
HL1_2	VP1			RQSITTMTNT	G[Dimethyl (N-term)]AFGQQSGAVYVGNYR	GAFGQQSGAVYVGNYR	cvb3 polyprotein	2.99901
HeLa1	VP4			M	G[Acetyl (N-term)]AQVSTQK[Dimethyl (K)]TGAHETR	GAQVSTQKTGAHETR	cvb3 polyprotein	2.59782
HeLa2	VP4			M	G[Acetyl (N-term)]AQVSTQK[Dimethyl (K)]TGAHETR	GAQVSTQKTGAHETR	cvb3 polyprotein	2.09032
HL1_2	VP4			M	G[Acetyl (N-term)]AQVSTQK[Dimethyl (K)]TGAHETR	GAQVSTQKTGAHETR	cvb3 polyprotein	3.2531
HeLa1	3B			IIYKLFAGFQ	G[Dimethyl (N-term)]AYTGVPNQK[Dimethyl (K)]PR	GAYTGVPNQKPR	cvb3 polyprotein	0.44486
HL1_2	3B			IIYKLFAGFQ	G[Dimethyl (N-term)]AYTGVPNQK[Dimethyl (K)]PR	GAYTGVPNQKPR	cvb3 polyprotein	2.10067
HeLa1	VP3			VDSVVPVQNV	G[Dimethyl (N-term)]EK[Dimethyl (K)]VNSMEAYQIPVR	GEKVNSMEAYQIPVR	cvb3 polyprotein	2.87244
HeLa2	VP3			VDSVVPVQNV	G[Dimethyl (N-term)]EK[Dimethyl (K)]VNSMEAYQIPVR	GEKVNSMEAYQIPVR	cvb3 polyprotein	1.53883
HL1_2	VP3			VDSVVPVQNV	G[Dimethyl (N-term)]EK[Dimethyl (K)]VNSMEAYQIPVR	GEKVNSMEAYQIPVR	cvb3 polyprotein	1.93209
HeLa1	VP2			WKLPDALSNL	G[Dimethyl (N-term)]LFGQNMQYHYLGR	GLFGQNMQYHYLGR	cvb3 polyprotein	-0.09178
HeLa2	VP2			WKLPDALSNL	G[Dimethyl (N-term)]LFGQNMQYHYLGR	GLFGQNMQYHYLGR	cvb3 polyprotein	1.21313
HL1_2	VP2			WKLPDALSNL	G[Dimethyl (N-term)]LFGQNMQYHYLGR	GLFGQNMQYHYLGR	cvb3 polyprotein	3.7875
HeLa1	VP3			YNGLRLAGHQ	G[Dimethyl (N-term)]LPTMNTPGSC[Carbamidomethyl (C)]QFLTSDDFQSPSAMPQYDVTPEMR	GLPTMNTPGSCQFLTSDDFQSPSAMPQYDVTPEMR	cvb3 polyprotein	0.450509
HL1_2	VP3			YNGLRLAGHQ	G[Dimethyl (N-term)]LPTMNTPGSC[Carbamidomethyl (C)]QFLTSDDFQSPSAMPQYDVTPEMR	GLPTMNTPGSCQFLTSDDFQSPSAMPQYDVTPEMR	cvb3 polyprotein	3.59933
HeLa1	3C			VPTLRQAKVQ	G[Dimethyl (N-term)]PAFEFAVAMMK[Dimethyl (K)]R	GPAFEFAVAMMKR	cvb3 polyprotein	5.43101
HeLa2	3C			VPTLRQAKVQ	G[Dimethyl (N-term)]PAFEFAVAMMK[Dimethyl (K)]R	GPAFEFAVAMMKR	cvb3 polyprotein	5.85687
HL1_1	3C			VPTLRQAKVQ	G[Dimethyl (N-term)]PAFEFAVAMMK[Dimethyl (K)]R	GPAFEFAVAMMKR	cvb3 polyprotein	5.04871
HL1_2	3C			VPTLRQAKVQ	G[Dimethyl (N-term)]PAFEFAVAMMK[Dimethyl (K)]R	GPAFEFAVAMMKR	cvb3 polyprotein	6.06079
HeLa1	3A			VGTTLEALFQ	G[Dimethyl (N-term)]PPVYR	GPPVYR	cvb3 polyprotein	4.30471
HL1_1	3A			VGTTLEALFQ	G[Dimethyl (N-term)]PPVYR	GPPVYR	cvb3 polyprotein	2.29543
HL1_2	3A			VGTTLEALFQ	G[Dimethyl (N-term)]PPVYR	GPPVYR	cvb3 polyprotein	1.72022
HeLa1	VP1			PFISQQNFFQ	G[Dimethyl (N-term)]PVEDAITAAIGR	GPVEDAITAAIGR	cvb3 polyprotein	6.24177
HeLa2	VP1			PFISQQNFFQ	G[Dimethyl (N-term)]PVEDAITAAIGR	GPVEDAITAAIGR	cvb3 polyprotein	4.12014
HL1_1	VP1			PFISQQNFFQ	G[Dimethyl (N-term)]PVEDAITAAIGR	GPVEDAITAAIGR	cvb3 polyprotein	4.85657
HL1_2	VP1			PFISQQNFFQ	G[Dimethyl (N-term)]PVEDAITAAIGR	GPVEDAITAAIGR	cvb3 polyprotein	3.73035
HeLa1	2A			ITTMTNTGAF	G[Dimethyl (N-term)]QQSGAVYVGNYR	GQQSGAVYVGNYR	cvb3 polyprotein	3.47518
HeLa1	2C			RIEPVCLLLH	G[Dimethyl (N-term)]SPGAGK[Dimethyl (K)]SVATNLIGR	GSPGAGKSVATNLIGR	cvb3 polyprotein	3.69333
HeLa2	2C			RIEPVCLLLH	G[Dimethyl (N-term)]SPGAGK[Dimethyl (K)]SVATNLIGR	GSPGAGKSVATNLIGR	cvb3 polyprotein	6.06334
HL1_1	2C			RIEPVCLLLH	G[Dimethyl (N-term)]SPGAGK[Dimethyl (K)]SVATNLIGR	GSPGAGKSVATNLIGR	cvb3 polyprotein	7.9522
HL1_2	2C			RIEPVCLLLH	G[Dimethyl (N-term)]SPGAGK[Dimethyl (K)]SVATNLIGR	GSPGAGKSVATNLIGR	cvb3 polyprotein	3.48168
HeLa1	VP1			YDGWSEFSRN	G[Dimethyl (N-term)]VYGINTLNNMGTLYAR	GVYGINTLNNMGTLYAR	cvb3 polyprotein	1.46156
HeLa1	VP1			LNNMGTLYAR	HVNAGSTGPIK[Dimethyl (K)]STIR	HVNAGSTGPIKSTIR	cvb3 polyprotein	-0.14916
HeLa2	VP1			LNNMGTLYAR	HVNAGSTGPIK[Dimethyl (K)]STIR	HVNAGSTGPIKSTIR	cvb3 polyprotein	-0.27785
HL1_2	VP1			LNNMGTLYAR	HVNAGSTGPIK[Dimethyl (K)]STIR	HVNAGSTGPIKSTIR	cvb3 polyprotein	-0.83312
HeLa1	2C			NYIQFKSKCR	IEPVC[Carbamidomethyl (C)]LLLHGSPGAGK[Dimethyl (K)]SVATNLIGR	IEPVCLLLHGSPGAGKSVATNLIGR	cvb3 polyprotein	0.963898
HeLa2	2C			NYIQFKSKCR	IEPVC[Carbamidomethyl (C)]LLLHGSPGAGK[Dimethyl (K)]SVATNLIGR	IEPVCLLLHGSPGAGKSVATNLIGR	cvb3 polyprotein	0.9756
HL1_1	2C			NYIQFKSKCR	IEPVC[Carbamidomethyl (C)]LLLHGSPGAGK[Dimethyl (K)]SVATNLIGR	IEPVCLLLHGSPGAGKSVATNLIGR	cvb3 polyprotein	-0.94709
HL1_2	2C			NYIQFKSKCR	IEPVC[Carbamidomethyl (C)]LLLHGSPGAGK[Dimethyl (K)]SVATNLIGR	IEPVCLLLHGSPGAGKSVATNLIGR	cvb3 polyprotein	0.698804
HeLa1	3D			GYGLIMTPAD	K[Dimethyl (N-term)]GECFNEVTWTNATFLK[Dimethyl (K)]R	KGECFNEVTWTNATFLKR	cvb3 polyprotein	0.389003
HeLa1	3D			TLPAFSTLRR	K[Dimethyl (K)]WLDSF	KWLDSF	cvb3 polyprotein	0.848169
HeLa1	2C			NVQYFAHYCR	K[Dimethyl (K)]YAPLYAAEAK[Dimethyl (K)]R	KYAPLYAAEAKR	cvb3 polyprotein	-4.65554
HeLa2	2C			NVQYFAHYCR	K[Dimethyl (K)]YAPLYAAEAK[Dimethyl (K)]R	KYAPLYAAEAKR	cvb3 polyprotein	0.179397
HL1_2	2C			NVQYFAHYCR	K[Dimethyl (K)]YAPLYAAEAK[Dimethyl (K)]R	KYAPLYAAEAKR	cvb3 polyprotein	0.322365
HeLa1	VP1			VKAWIPRPPR	LC[Carbamidomethyl (C)]QYEK[Dimethyl (K)]AK[Dimethyl (K)]NVNFQPSGVTTTR	LCQYEKAKNVNFQPSGVTTTR	cvb3 polyprotein	0.65382
HeLa2	VP1			VKAWIPRPPR	LC[Carbamidomethyl (C)]QYEK[Dimethyl (K)]AK[Dimethyl (K)]NVNFQPSGVTTTR	LCQYEKAKNVNFQPSGVTTTR	cvb3 polyprotein	-0.22191
HL1_1	VP1			VKAWIPRPPR	LC[Carbamidomethyl (C)]QYEK[Dimethyl (K)]AK[Dimethyl (K)]NVNFQPSGVTTTR	LCQYEKAKNVNFQPSGVTTTR	cvb3 polyprotein	0.325247
HL1_2	VP1			VKAWIPRPPR	LC[Carbamidomethyl (C)]QYEK[Dimethyl (K)]AK[Dimethyl (K)]NVNFQPSGVTTTR	LCQYEKAKNVNFQPSGVTTTR	cvb3 polyprotein	0.032966
HeLa1	3D			PVINTPSKTK	LEPSVFHQVFEGNKEPAVLR	LEPSVFHQVFEGNKEPAVLR	cvb3 polyprotein	-1.77742
HeLa2	VP3			VSACNDFSVR	LLK[Dimethyl (K)]DTPFISQQNFFQ	LLKDTPFISQQNFFQ	cvb3 polyprotein	0.016259
HeLa2	3D			TKDLTKLKEC	MDK[Dimethyl (K)]YGLNLPMVTYVK[Dimethyl (K)]DELR	MDKYGLNLPMVTYVKDELR	cvb3 polyprotein	-0.68851
HeLa1	3C			FEFAVAMMKR	NSSTVK[Dimethyl (K)]TEYGEFTMLGIYDR	NSSTVKTEYGEFTMLGIYDR	cvb3 polyprotein	0.910777
HeLa2	3C			FEFAVAMMKR	NSSTVK[Dimethyl (K)]TEYGEFTMLGIYDR	NSSTVKTEYGEFTMLGIYDR	cvb3 polyprotein	3.56535
HL1_1	3C			FEFAVAMMKR	NSSTVK[Dimethyl (K)]TEYGEFTMLGIYDR	NSSTVKTEYGEFTMLGIYDR	cvb3 polyprotein	0.994052
HL1_2	3C			FEFAVAMMKR	NSSTVK[Dimethyl (N-term)]TEYGEFTMLGIYDR	NSSTVKTEYGEFTMLGIYDR	cvb3 polyprotein	-1.67679
HeLa1	3B			NQKPRVPTLR	Q[Acetyl(N-term)]AK[Dimethyl (K)]VQGPAFEFAVA	QAKVQGPAFEFAVA	cvb3 polyprotein	2.95566
HeLa1	VP1			FQPSGVTTTR	Q[Dimethyl (N-term)]SITTMTNT	QSITTMTNT	cvb3 polyprotein	0.097564
HL1_2	VP1			QPSGVTTTRQ	S[Dimethyl (N-term)]ITTMTNTGAFGQQSGAVYVGNYR	SITTMTNTGAFGQQSGAVYVGNYR	cvb3 polyprotein	-2.3041
HeLa1	2C			KSVATNLIGR	SLAEK[Dimethyl (K)]LNSSVY	SLAEKLNSSVY	cvb3 polyprotein	-1.80674
HeLa1	VP1			IPFLSIGNAY	S[Dimethyl (N-term)]NFYDGWSEFSR	SNFYDGWSEFSR	cvb3 polyprotein	2.55183
HeLa1	2C			IEPVCLLLHG	S[Dimethyl (N-term)]PGAGK[Dimethyl (K)]SVATNLIGR	SPGAGKSVATNLIGR	cvb3 polyprotein	1.94879
HeLa2	2C			IEPVCLLLHG	S[Dimethyl (N-term)]PGAGK[Dimethyl (K)]SVATNLIGR	SPGAGKSVATNLIGR	cvb3 polyprotein	4.20242
HL1_2	2C			IEPVCLLLHG	S[Dimethyl (N-term)]PGAGK[Dimethyl (K)]SVATNLIGR	SPGAGKSVATNLIGR	cvb3 polyprotein	3.21543
HeLa1	VP2			IMIKSLPALN	S[Dimethyl (N-term)]PTVEEC[Carbamidomethyl (C)]GYSDR	SPTVEECGYSDR	cvb3 polyprotein	3.79767
HeLa2	VP2			IMIKSLPALN	S[Dimethyl (N-term)]PTVEEC[Carbamidomethyl (C)]GYSDR	SPTVEECGYSDR	cvb3 polyprotein	2.92749
HL1_1	VP2			IMIKSLPALN	S[Dimethyl (N-term)]PTVEEC[Carbamidomethyl (C)]GYSDR	SPTVEECGYSDR	cvb3 polyprotein	-3.03489
HL1_2	VP2			IMIKSLPALN	S[Dimethyl (N-term)]PTVEEC(unimod:4)GYSDR	SPTVEECGYSDR	cvb3 polyprotein	8.3795
HeLa1	VP1			ALTAAETGHT	Dimethyl (N-term)	SQVVPGDTMQTR	cvb3 polyprotein	1.1416
HeLa2	VP1			ALTAAETGHT	S[Dimethyl (N-term)]QVVPGDTMQTR	SQVVPGDTMQTR	cvb3 polyprotein	2.0349
HL1_2	VP1			ALTAAETGHT	S[Dimethyl (N-term)]QVVPGDTMQTR	SQVVPGDTMQTR	cvb3 polyprotein	1.67639
HeLa1	VP1			TLYARHVNAG	Dimethyl (N-term)	STGPIKSTIR	cvb3 polyprotein	-0.39193
HeLa1	2C			LLHGSPGAGK	Dimethyl (N-term)	SVATNLIGR	cvb3 polyprotein	0.67982
HeLa2	2C			LLHGSPGAGK	S[Dimethyl (N-term)]VATNLIGR	SVATNLIGR	cvb3 polyprotein	6.06614
HeLa1	VP2			SATIVMPYTN	Dimethyl (N-term)	SVPMDNMFR	cvb3 polyprotein	2.44504
HL1_2	VP3			KNLMEIAEVD	S[Dimethyl (N-term)]VVPVQNVGEK[Dimethyl (K)]VNSMEAYQIPVR	SVVPVQNVGEKVNSMEAYQIPVR	cvb3 polyprotein	2.98335
HL1_2	VP1			PGGPVPDKVD	S[Dimethyl (N-term)]YVWQTSTNPSVFWTEGNAPPR	SYVWQTSTNPSVFWTEGNAPPR	cvb3 polyprotein	3.08572
HL1_2	VP1			PTNSEAIPAL	T[Dimethyl (N-term)]AAETGHTSQVVPGDTMQTR	TAAETGHTSQVVPGDTMQTR	cvb3 polyprotein	3.59291
HL1_2	3C			MMKRNSSTVK	T[Dimethyl (N-term)]EYGEFTMLGIYDR	TEYGEFTMLGIYDR	cvb3 polyprotein	0.218228
HL1_2	VP1			EAIPALTAAE	T[Dimethyl (N-term)]GHTSQVVPGDTMQTR	TGHTSQVVPGDTMQTR	cvb3 polyprotein	4.08311
HL1_2	VP1			FSRNGVYGIN	T[Dimethyl (N-term)]LNNMGTLYAR	TLNNMGTLYAR	cvb3 polyprotein	1.00925
HeLa1	3C			STVKTEYGEF	Dimethyl (N-term)	TMLGIYDR	cvb3 polyprotein	0.250982
HeLa2	3C			STVKTEYGEF	T[Dimethyl (N-term)]MLGIYDR	TMLGIYDR	cvb3 polyprotein	0.726746
HL1_2	VP1			KVDSYVWQTS	T[Dimethyl (N-term)]NPSVFWTEGNAPPR	TNPSVFWTEGNAPPR	cvb3 polyprotein	-0.95756
HeLa1	3D			TEGLEALDLT	Dimethyl (N-term)	TSAGYPYVALGIKKR	cvb3 polyprotein	-2.19323
HeLa2	VP1			PALTAAETGH	T[Dimethyl (N-term)]SQVVPGDTMQTR	TSQVVPGDTMQTR	cvb3 polyprotein	0.4898
HL1_2	VP1			PALTAAETGH	T[Dimethyl (N-term)]SQVVPGDTMQTR	TSQVVPGDTMQTR	cvb3 polyprotein	1.6029
HL1_2	VP2			IKSLPALNSP	T[Dimethyl (N-term)]VEEC(unimod:4)GYSDR	TVEECGYSDR	cvb3 polyprotein	4.95104
HeLa1	VP1			ISQQNFFQGP	Dimethyl (N-term)	VEDAITAAIGR	cvb3 polyprotein	0.885176
HeLa2	VP1			ISQQNFFQGP	V[Dimethyl (N-term)]EDAITAAIGR	VEDAITAAIGR	cvb3 polyprotein	2.98413
HL1_1	VP1			ISQQNFFQGP	V[Dimethyl (N-term)]EDAITAAIGR	VEDAITAAIGR	cvb3 polyprotein	-1.00203
HL1_2	VP1			ISQQNFFQGP	V(unimod:36)EDAITAAIGR	VEDAITAAIGR	cvb3 polyprotein	0.881054
HeLa1	3D			TKLEPSVFHQ	Dimethyl (N-term)	VFEGNKEPAVLR	cvb3 polyprotein	3.53226
HeLa2	3D			TKLEPSVFHQ	V[Dimethyl (N-term)]FEGNK[Dimethyl (K)]EPAVLR	VFEGNKEPAVLR	cvb3 polyprotein	4.04127
HL1_2	3D			TKLEPSVFHQ	V(unimod:36)FEGNK[Dimethyl (K)]EPAVLR	VFEGNKEPAVLR	cvb3 polyprotein	2.78907
HeLa1	VP3			DFQSPSAMPQ	Dimethyl (N-term)	YDVTPEMR	cvb3 polyprotein	3.4859
HeLa2	VP3			DFQSPSAMPQ	Y[Dimethyl (N-term)]DVTPEMR	YDVTPEMR	cvb3 polyprotein	1.95294
